# Supplementary material for: Prophage φEr670 and Genomic Island GI_Er147 as Carriers of Resistance Genes in Erysipelothrix rhusiopathiae Strains
Source: Int J Mol Sci. 2025 Dec 25;27(1):250. doi: 10.3390/ijms27010250 (PMC12785378; doi:10.3390/ijms27010250)
Supplement: Supplementary file 1 [file ijms-27-00250-s001.zip]

Archive with 1 entries (1 files):
- ijms-4060006-supplementary.xlsx
