# Supplementary material for: Prophage φEr670 and Genomic Island GI_Er147 as Carriers of Resistance Genes in Erysipelothrix rhusiopathiae Strains
Source: Int J Mol Sci. 2025 Dec 25;27(1):250. doi: 10.3390/ijms27010250 (PMC12785378; doi:10.3390/ijms27010250)
Supplement: Supplementary file 1 [file ijms-27-00250-s001.zip › ijms-4060006-supplementary.xlsx]

## Sheet: 586 Er+30other
	Table S1. List of strains belonging to the species E. rhusiopathiae (n=586) and other Erysipelothrix species (n=30), in whose genomes regions homologous to the φEr670 prophage were detected
								Prophage region								resistance genes
No.	Species	GenBank ACC.No/ Run	Strain	Serovar	Host	Country	Collection date	Region homologous to the MD-Er670 prophage	Resistnce genes located within prophage region	Prophage size	Coverage	Identity	Length discrepancy	Expected genes in locus	ST (MLST)	bleO	aadD	ant(9)-Ia [aad9]	spc	str	spw	ant(6)-Ia	aph(3')-III	lnu(B)	lsa€	erm(47)	erm(B)	erm(G)	erm(T)	erm(A)	mef(A)	msr(D)	mph(B)	lnu(D)-like	tet(T)	tet(M)	transposon Tn916	GenBank ACC.No/ Run	References	Notes
1	E. rhusiopathiae	SRR2085498	10506	ND	dolphin	USA	2006	­	NA	NA	0.0193	0	n/a	0 / 51 (0%)	144	­	­	­	­	­	­	­	­	­	­	­	­	­	­	­	­	­	­	­	­	­	­	SRR2085498	unpublished
2	E. rhusiopathiae	SRR2085499	172_Banks_ma	ND	muskox	Canada	2012	­	NA	NA	0.0203	0	n/a	0 / 51 (0%)	175	­	­	­	­	­	­	­	­	­	­	­	­	­	­	­	­	­	­	­	­	­	­	SRR2085499	unpublished
3	E. rhusiopathiae	SRR2085500	172_Banks_sp-i	ND	muskox	Canada	2012	­	NA	NA	0.0203	0	n/a	0 / 51 (0%)	175	­	­	­	­	­	­	­	­	­	­	­	­	­	­	­	­	­	­	­	­	­	­	SRR2085500	unpublished
4	E. rhusiopathiae	SRR2085501	172_Banks_sp-ii	ND	muskox	Canada	2012	­	NA	NA	0.0203	0	n/a	0 / 51 (0%)	175	­	­	­	­	­	­	­	­	­	­	­	­	­	­	­	­	­	­	­	­	­	­	SRR2085501	unpublished
5	E. rhusiopathiae	SRR2085502	173_Banks	ND	muskox	Canada	2012	­	NA	NA	0.0203	0	n/a	0 / 51 (0%)	175	­	­	­	­	­	­	­	­	­	­	­	­	­	­	­	­	­	­	­	­	­	­	SRR2085502	unpublished
6	E. rhusiopathiae	SRR2085503	173_Banks_ma	ND	muskox	Canada	2012	­	NA	NA	0.0203	0	n/a	0 / 51 (0%)	-	­	­	­	­	­	­	­	­	­	­	­	­	­	­	­	­	­	­	­	­	­	­	SRR2085503	unpublished
7	E. rhusiopathiae	SRR2085504	173_Banks_sp	ND	muskox	Canada	2012	­	NA	NA	0.0203	0	n/a	0 / 51 (0%)	175	­	­	­	­	­	­	­	­	­	­	­	­	­	­	­	­	­	­	­	­	­	­	SRR2085504	unpublished
8	E. rhusiopathiae	SRR2085505	174_Banks_kid	ND	muskox	Canada	2012	­	NA	NA	0.0203	0	n/a	0 / 51 (0%)	175	­	­	­	­	­	­	­	­	­	­	­	­	­	­	­	­	­	­	­	­	­	­	SRR2085505	unpublished
9	E. rhusiopathiae	SRR2085506	174_Banks_li	ND	muskox	Canada	2012	­	NA	NA	0.02	0	n/a	0 / 51 (0%)	175	­	­	­	­	­	­	­	­	­	­	­	­	­	­	­	­	­	­	­	­	­	­	SRR2085506	unpublished
10	E. rhusiopathiae	SRR2085507	174_Banks_ma	ND	muskox	Canada	2012	­	NA	NA	0.0203	0	n/a	0 / 51 (0%)	175	­	­	­	­	­	­	­	­	­	­	­	­	­	­	­	­	­	­	­	­	­	­	SRR2085507	unpublished
11	E. rhusiopathiae	SRR2085508	174_Banks_sp	ND	muskox	Canada	2012	­	NA	NA	0.0203	0	n/a	0 / 51 (0%)	175	­	­	­	­	­	­	­	­	­	­	­	­	­	­	­	­	­	­	­	­	­	­	SRR2085508	unpublished
12	E. rhusiopathiae	SRR2085509	20767	1b	albatross	USA	2006	­	NA	NA	0.019	0	n/a	0 / 51 (0%)	-	­	­	­	­	­	­	­	­	­	­	­	­	­	­	­	­	­	­	­	­	­	­	SRR2085509	unpublished
13	E. rhusiopathiae	SRR2085510	21284	21	duck	USA	2009	­	NA	NA	0.0208	0	n/a	0 / 51 (0%)	164	­	­	­	­	­	­	­	­	­	­	­	­	­	­	­	­	­	­	­	­	V	V	SRR2085510	unpublished
14	E. rhusiopathiae	SRR2085511	21412	2	moorhen	USA	2010	­	NA	NA	0.019	0	n/a	0 / 51 (0%)	159	­	­	­	­	­	­	­	­	­	­	­	­	­	­	­	­	­	­	­	­	­	­	SRR2085511	unpublished
15	E. rhusiopathiae	SRR2085512	2197-ii	ND	caribou	Canada	2014	­	NA	NA	0.022	0	n/a	0 / 51 (0%)	181	­	­	­	­	­	­	­	­	­	­	­	­	­	­	­	­	­	­	­	­	­	­	SRR2085512	unpublished
16	E. rhusiopathiae	SRR2085513	2197i	ND	caribou	Canada	2014	­	NA	NA	0.0215	0	n/a	0 / 51 (0%)		ND	ND	ND	ND	ND	ND	ND	ND	ND	ND	ND	ND	ND	ND	ND	ND	ND	ND	ND	ND	ND	ND	SRR2085513	unpublished
17	E. rhusiopathiae	SRR2085514	23157	1b	coot	USA	2010	­	NA	NA	0.0222	0	n/a	0 / 51 (0%)	39	­	­	­	­	­	­	­	­	­	­	­	­	­	­	­	­	­	­	­	­	­	­	SRR2085514	unpublished
18	E. rhusiopathiae	SRR2085515	23357	ND	wolf	USA	2010	­	NA	NA	0.0219	0	n/a	0 / 51 (0%)	206	­	­	­	­	­	­	­	­	­	­	­	­	­	­	­	­	­	­	­	­	­	­	SRR2085515	unpublished
19	E. rhusiopathiae	SRR2085516	23636	5	pelican	USA	2011	­	NA	NA	0.0202	0	n/a	0 / 51 (0%)	184	­	­	­	­	­	­	­	­	­	­	­	­	­	­	­	­	­	­	­	­	­	­	SRR2085516	unpublished
20	E. rhusiopathiae	SRR2085517	24066	5	cormorant	USA	2012	­	NA	NA	0.0198	0	n/a	0 / 51 (0%)	-	­	­	­	­	­	­	­	­	­	­	­	­	­	­	­	­	­	­	­	­	­	­	SRR2085517	unpublished
21	E. rhusiopathiae	SRR2085518	2604	2	swine	Canada	1998	V	lsaE, lnuB	51 Kb	0.7774	0.9471	n/a	42 / 51 (82.4%)	5	­	­	­	­	­	­	­	­	V	V	­	­	­	­	­	­	­	­	­	­	V	V	SRR2085518	unpublished
22	E. rhusiopathiae	SRR2085519	262	partial 2/15	dolphin	USA	1995	­	NA	NA	0.0218	0	n/a	0 / 51 (0%)	209	­	­	­	­	­	­	­	­	­	­	­	­	­	­	­	­	­	­	­	­	­	­	SRR2085519	unpublished
23	E. rhusiopathiae	SRR2085520	2628	2	swine	Canada	1994	V	lsaE, lnuB	52 Kb	0.8184	0.9519	-881 bp	45 / 51 (88.2%)	163	­	­	­	­	­	­	­	­	V	V	­	­	­	­	­	­	­	­	­	­	V	V	SRR2085520	unpublished
24	E. rhusiopathiae	SRR2085521	266/6611	untypable	dolphin	Belgium	1987	­	NA	NA	0.0223	0	n/a	0 / 51 (0%)	9	­	­	­	­	­	­	­	­	­	­	­	­	­	­	­	­	­	­	­	­	­	­	SRR2085521	unpublished
25	E. rhusiopathiae	SRR2085522	2860	1b	swine	Canada	1998	V	lsaE, lnuB	54 Kb	0.7768	0.9435	n/a	43 / 51 (84.3%)	113	­	­	­	­	­	­	­	­	V	V	­	­	­	­	­	­	­	­	­	­	V	V	SRR2085522	unpublished
26	E. rhusiopathiae	SRR2085523	5207	partial 5	dolphin	Belgium	1990	­	NA	NA	0.0206	0	n/a	0 / 51 (0%)	143	­	­	­	­	­	­	­	­	­	­	­	­	­	­	­	­	­	­	­	­	­	­	SRR2085523	unpublished
27	E. rhusiopathiae	SRR2085524	6028	21	swine	Canada	1998	V	lsaE, lnuB	53 Kb	0.7818	0.946	+603 bp	42 / 51 (82.4%)	189	V	V	V	V	­	­	­	­	V	V	­	­	­	­	­	­	­	­	­	­	V	V	SRR2085524	unpublished
28	E. rhusiopathiae	SRR2085525	6106	1b	swine	Canada	1997	V	lsaE, lnuB	52 Kb	0.8024	0.9193	n/a	43 / 51 (84.3%)	4	­	­	­	­	­	­	­	­	V	V	­	­	­	­	­	­	­	­	­	­	V	V	SRR2085525	unpublished
29	E. rhusiopathiae	SRR2085526	6393	1b	swine	Canada	1993	­	NA	NA	0.0205	0	n/a	0 / 51 (0%)	113	­	­	­	­	­	­	­	­	­	­	­	­	­	­	­	­	­	­	­	­	V	V	SRR2085526	unpublished
30	E. rhusiopathiae	SRR2085527	6567	2	beluga	USA	1999	­	NA	NA	0.0209	0	n/a	0 / 51 (0%)	126	­	­	­	­	­	­	­	­	­	­	­	­	­	­	­	­	­	­	­	­	­	­	SRR2085527	unpublished
31	E. rhusiopathiae	SRR2085528	7122	5	beluga	USA	2000	­	NA	NA	0.0224	0	n/a	0 / 51 (0%)	212	­	­	­	­	­	­	­	­	­	­	­	­	­	­	­	­	­	­	­	­	­	­	SRR2085528	unpublished
32	E. rhusiopathiae	SRR2085529	8929	1b	swine	Canada	1996	­	NA	NA	0.0201	0	n/a	0 / 51 (0%)	113	­	­	­	­	­	­	­	­	­	­	­	­	­	­	­	­	­	­	­	­	V	V	SRR2085529	unpublished
33	E. rhusiopathiae	SRR2085530	969_Banks_kid	ND	muskox	Canada	2012	­	NA	NA	0.0197	0	n/a	0 / 51 (0%)	175	­	­	­	­	­	­	­	­	­	­	­	­	­	­	­	­	­	­	­	­	­	­	SRR2085530	unpublished
34	E. rhusiopathiae	SRR2085531	969_Banks_li	ND	muskox	Canada	2012	­	NA	NA	0.0203	0	n/a	0 / 51 (0%)	175	­	­	­	­	­	­	­	­	­	­	­	­	­	­	­	­	­	­	­	­	­	­	SRR2085531	unpublished
35	E. rhusiopathiae	SRR2085532	969_Banks_sp-i	ND	muskox	Canada	2012	­	NA	NA	0.0203	0	n/a	0 / 51 (0%)	175	­	­	­	­	­	­	­	­	­	­	­	­	­	­	­	­	­	­	­	­	­	­	SRR2085532	unpublished
36	E. rhusiopathiae	SRR2085533	969_Banks_sp-ii	ND	muskox	Canada	2012	­	NA	NA	0.0203	0	n/a	0 / 51 (0%)	175	­	­	­	­	­	­	­	­	­	­	­	­	­	­	­	­	­	­	­	­	­	­	SRR2085533	unpublished
37	E. rhusiopathiae	SRR2085534	971_Banks_kid-i	ND	muskox	Canada	2012	­	NA	NA	0.0203	0	n/a	0 / 51 (0%)	175	­	­	­	­	­	­	­	­	­	­	­	­	­	­	­	­	­	­	­	­	­	­	SRR2085534	unpublished
38	E. rhusiopathiae	SRR2085535	971_Banks_kid-ii	ND	muskox	Canada	2012	­	NA	NA	0.0203	0	n/a	0 / 51 (0%)	175	­	­	­	­	­	­	­	­	­	­	­	­	­	­	­	­	­	­	­	­	­	­	SRR2085535	unpublished
39	E. rhusiopathiae	SRR2085536	971_Banks_li	ND	muskox	Canada	2012	­	NA	NA	0.0203	0	n/a	0 / 51 (0%)	175	­	­	­	­	­	­	­	­	­	­	­	­	­	­	­	­	­	­	­	­	­	­	SRR2085536	unpublished
40	E. rhusiopathiae	SRR2085537	971_Banks_sp-i	ND	muskox	Canada	2012	­	NA	NA	0.0203	0	n/a	0 / 51 (0%)	175	­	­	­	­	­	­	­	­	­	­	­	­	­	­	­	­	­	­	­	­	­	­	SRR2085537	unpublished
41	E. rhusiopathiae	SRR2085538	971_Banks_sp-ii	ND	muskox	Canada	2012	­	NA	NA	0.0203	0	n/a	0 / 51 (0%)	175	­	­	­	­	­	­	­	­	­	­	­	­	­	­	­	­	­	­	­	­	­	­	SRR2085538	unpublished
42	E. rhusiopathiae	SRR2085539	972_Banks_kid	ND	muskox	Canada	2012	­	NA	NA	0.0203	0	n/a	0 / 51 (0%)	175	­	­	­	­	­	­	­	­	­	­	­	­	­	­	­	­	­	­	­	­	­	­	SRR2085539	unpublished
43	E. rhusiopathiae	SRR2085540	972_Banks_li	ND	muskox	Canada: NWT	2012	­	NA	NA	0.0197	0	n/a	0 / 51 (0%)	175	­	­	­	­	­	­	­	­	­	­	­	­	­	­	­	­	­	­	­	­	­	­	SRR2085540	unpublished
44	E. rhusiopathiae	SRR2085541	972_Banks_sp-i	ND	muskox	Canada: NWT	2012	­	NA	NA	0.0203	0	n/a	0 / 51 (0%)	175	­	­	­	­	­	­	­	­	­	­	­	­	­	­	­	­	­	­	­	­	­	­	SRR2085541	unpublished
45	E. rhusiopathiae	SRR2085542	972_Banks_sp-ii	ND	muskox	Canada: NWT	2012	­	NA	NA	0.0203	0	n/a	0 / 51 (0%)	175	­	­	­	­	­	­	­	­	­	­	­	­	­	­	­	­	­	­	­	­	­	­	SRR2085542	unpublished
46	E. rhusiopathiae	SRR2085543	AKM1	ND	muskox	USA: AK	2012	­	NA	NA	0.0204	0	n/a	0 / 51 (0%)	172	­	­	­	­	­	­	­	­	­	­	­	­	­	­	­	­	­	­	­	­	­	­	SRR2085543	unpublished
47	E. rhusiopathiae	SRR2085544	AKM10	ND	muskox	USA: AK	2011	­	NA	NA	0.0217	0	n/a	0 / 51 (0%)	170	­	­	­	­	­	­	­	­	­	­	­	­	­	­	­	­	­	­	­	­	­	­	SRR2085544	unpublished
48	E. rhusiopathiae	SRR2085545	AKM14	ND	muskox	USA: AK	2011	­	NA	NA	0.0232	0	n/a	0 / 51 (0%)	196	­	­	­	­	­	­	­	­	­	­	­	­	­	­	­	­	­	­	­	­	­	­	SRR2085545	unpublished
49	E. rhusiopathiae	SRR2085546	AKM19	ND	muskox	USA: AK	2011	­	NA	NA	0.0201	0	n/a	0 / 51 (0%)	219	­	­	­	­	­	­	­	­	­	­	­	­	­	­	­	­	­	­	­	­	­	­	SRR2085546	unpublished
50	E. rhusiopathiae	SRR2085547	AKM3-i	ND	muskox	USA: AK	2012	­	NA	NA	0.0203	0	n/a	0 / 51 (0%)	180	­	­	­	­	­	­	­	­	­	­	­	­	­	­	­	­	­	­	­	­	­	­	SRR2085547	unpublished
51	E. rhusiopathiae	SRR2085548	AKM3-ii	ND	muskox	USA: AK	2012	­	NA	NA	0.0203	0	n/a	0 / 51 (0%)	180	­	­	­	­	­	­	­	­	­	­	­	­	­	­	­	­	­	­	­	­	­	­	SRR2085548	unpublished
52	E. rhusiopathiae	SRR2085549	AKM3-iii	ND	muskox	USA: AK	2012	­	NA	NA	0.0203	0	n/a	0 / 51 (0%)	180	­	­	­	­	­	­	­	­	­	­	­	­	­	­	­	­	­	­	­	­	­	­	SRR2085549	unpublished
53	E. rhusiopathiae	SRR2085550	AKM3-iv	ND	muskox	USA: AK	2012	­	NA	NA	0.0203	0	n/a	0 / 51 (0%)	180	­	­	­	­	­	­	­	­	­	­	­	­	­	­	­	­	­	­	­	­	­	­	SRR2085550	unpublished
54	E. rhusiopathiae	SRR2085551	AKM3-v	ND	muskox	USA: AK	2012	­	NA	NA	0.0203	0	n/a	0 / 51 (0%)	180	­	­	­	­	­	­	­	­	­	­	­	­	­	­	­	­	­	­	­	­	­	­	SRR2085551	unpublished
55	E. rhusiopathiae	SRR2085552	AKM3-vi	ND	muskox	USA: AK	2012	­	NA	NA	0.0203	0	n/a	0 / 51 (0%)	180	­	­	­	­	­	­	­	­	­	­	­	­	­	­	­	­	­	­	­	­	­	­	SRR2085552	unpublished
56	E. rhusiopathiae	SRR2085553	AKM7	ND	muskox	USA: AK	2012	­	NA	NA	0.0207	0	n/a	0 / 51 (0%)	171	­	­	­	­	­	­	­	­	­	­	­	­	­	­	­	­	­	­	­	­	­	­	SRR2085553	unpublished
57	E. rhusiopathiae	SRR2085554	AMX7_Banks	ND	muskox	Canada: NWT	2013	­	NA	NA	0.0203	0	n/a	0 / 51 (0%)	175	­	­	­	­	­	­	­	­	­	­	­	­	­	­	­	­	­	­	­	­	­	­	SRR2085554	unpublished
58	E. rhusiopathiae	SRR2085555	AN540	ND	moose	Canada: BC	2014	­	NA	NA	0.0212	0	n/a	0 / 51 (0%)	220	­	­	­	­	­	­	­	­	­	­	­	­	­	­	­	­	­	­	­	­	­	­	SRR2085555	unpublished
59	E. rhusiopathiae	SRR2085556	AN541-i	ND	moose	Canada: BC	2014	­	NA	NA	0.0212	0	n/a	0 / 51 (0%)	220	­	­	­	­	­	­	­	­	­	­	­	­	­	­	­	­	­	­	­	­	­	­	SRR2085556	unpublished
60	E. rhusiopathiae	SRR2085557	AN541-ii	ND	moose	Canada: BC	2014	­	NA	NA	0.0212	0	n/a	0 / 51 (0%)	220	­	­	­	­	­	­	­	­	­	­	­	­	­	­	­	­	­	­	­	­	­	­	SRR2085557	unpublished
61	E. rhusiopathiae	SRR2085558	AN551	ND	moose	Canada: BC	2014	­	NA	NA	0.0203	0	n/a	0 / 51 (0%)	197	­	­	­	­	­	­	­	­	­	­	­	­	­	­	­	­	­	­	­	­	­	­	SRR2085558	unpublished
62	E. rhusiopathiae	SRR2085559	AN557	ND	moose	Canada: BC	2014	­	NA	NA	0.021	0	n/a	0 / 51 (0%)	150	­	­	­	­	­	­	­	­	­	­	­	­	­	­	­	­	­	­	­	­	­	­	SRR2085559	unpublished
63	E. rhusiopathiae	SRR2085560	AN562-i	ND	moose	Canada: BC	2014	­	NA	NA	0.0212	0	n/a	0 / 51 (0%)	220	­	­	­	­	­	­	­	­	­	­	­	­	­	­	­	­	­	­	­	­	­	­	SRR2085560	unpublished
64	E. rhusiopathiae	SRR2085561	AN562-ii	ND	moose	Canada: BC	2014	­	NA	NA	0.0212	0	n/a	0 / 51 (0%)	220	­	­	­	­	­	­	­	­	­	­	­	­	­	­	­	­	­	­	­	­	­	­	SRR2085561	unpublished
65	E. rhusiopathiae	SRR2085562	AN569	ND	moose	Canada: BC	2014	­	NA	NA	0.02	0	n/a	0 / 51 (0%)	187	­	­	­	­	­	­	­	­	­	­	­	­	­	­	­	­	­	­	­	­	­	­	SRR2085562	unpublished
66	E. rhusiopathiae	SRR2085563	AN570	ND	moose	Canada: BC	2014	­	NA	NA	0.0213	0	n/a	0 / 51 (0%)	185	­	­	­	­	­	­	­	­	­	­	­	­	­	­	­	­	­	­	­	­	­	­	SRR2085563	unpublished
67	E. rhusiopathiae	SRR2085564	B1034	1b	poultry	Belgium	2006	­	NA	NA	0.0204	0	n/a	0 / 51 (0%)	136	­	­	­	­	­	­	­	­	­	­	­	­	­	­	­	­	­	­	­	­	­	­	SRR2085564	unpublished
68	E. rhusiopathiae	SRR2085565	B1037	1b	poultry	Belgium	2007	­	NA	NA	0.0214	0	n/a	0 / 51 (0%)	5	­	­	­	­	­	­	­	­	­	­	­	­	­	­	­	­	­	­	­	­	­	­	SRR2085565	unpublished
69	E. rhusiopathiae	SRR2085566	B1039	1b	poultry	Belgium	2007	­	NA	NA	0.0212	0	n/a	0 / 51 (0%)	27	­	­	­	­	­	­	­	­	­	­	­	­	­	­	­	­	­	­	­	­	­	­	SRR2085566	unpublished
70	E. rhusiopathiae	SRR2085567	B1040	9	poultry	Belgium	2007	­	NA	NA	0.0204	0	n/a	0 / 51 (0%)	162	­	­	­	­	­	­	­	­	­	­	­	­	­	­	­	­	­	­	­	­	­	­	SRR2085567	unpublished
71	E. rhusiopathiae	SRR2085568	B1041	1b	poultry	Belgium	2007	­	NA	NA	0.0205	0	n/a	0 / 51 (0%)		­	­	­	­	­	­	­	­	­	­	­	­	­	­	­	­	­	­	­	­	V	V	SRR2085568	unpublished
72	E. rhusiopathiae	SRR2085569	B1119	5	poultry	Belgium	2008	­	NA	NA	0.0229	0	n/a	0 / 51 (0%)	43	­	­	­	­	­	­	­	­	­	­	­	­	­	­	­	­	­	­	­	­	­	­	SRR2085569	unpublished
73	E. rhusiopathiae	SRR2085570	B1266	5	poultry	Belgium	2008	­	NA	NA	0.0211	0	n/a	0 / 51 (0%)	8	­	­	­	­	­	­	­	­	­	­	­	­	­	­	­	­	­	­	­	­	­	­	SRR2085570	unpublished
74	E. rhusiopathiae	SRR2085571	B2411	1b	poultry	Belgium	2008	­	NA	NA	0.022	0	n/a	0 / 51 (0%)	5	­	­	­	­	­	­	­	­	­	­	­	­	­	­	­	­	­	­	­	­	­	­	SRR2085571	unpublished
75	E. rhusiopathiae	SRR2085572	B3128	ND	swine	Belgium	2012	­	NA	NA	0.0219	0	n/a	0 / 51 (0%)	43	­	­	­	­	­	­	­	­	­	­	­	­	­	­	­	­	­	­	­	­	­	­	SRR2085572	unpublished
76	E. rhusiopathiae	SRR2085573	B3129	1b	swine	Belgium	2012	V	spw, ant(6)-Ia	54.5 Kb	0.7519	0.9497	n/a	41 / 51 (80.4%)	190	­	­	­	­	­	V	V	­	­	­	­	­	­	­	­	­	­	­	V	­	V	V	SRR2085573	unpublished
77	E. rhusiopathiae	SRR2085574	B3142	1b	swine	Belgium	2007	V	spw, ant(6)-Ia	54.5 Kb	0.7519	0.9498	n/a	41 / 51 (80.4%)	190	­	­	­	­	­	V	V	­	­	­	­	­	­	­	­	­	­	­	V	­	V	V	SRR2085574	unpublished
78	E. rhusiopathiae	SRR2085575	B3143	2	swine	Belgium	2008	V	spw, ant(6)-Ia	54 Kb	0.9301	0.9554	n/a	46 / 51 (90.2%)	190	­	­	­	­	­	V	V	­	­	­	­	­	­	­	­	­	­	­	­	­	V	V	SRR2085575	unpublished
79	E. rhusiopathiae	SRR2085576	B3144	2	swine	Belgium	2009	V	none	50 Kb	0.7227	0.9212	-2753 bp	39 / 51 (76.5%)	190	­	­	­	­	V	­	­	­	­	­	­	­	­	V	­	­	­	­	­	­	V	V	SRR2085576	unpublished
80	E. rhusiopathiae	SRR2085577	B3159	2	swine	Belgium	2013	V	lsaE, lnuB	51 Kb	0.8116	0.9141	-1755 bp	43 / 51 (84.3%)	190	­	­	­	­	­	­	­	­	V	V	­	­	­	­	­	­	­	­	­	­	V	V	SRR2085577	unpublished
81	E. rhusiopathiae	SRR2085578	B5577	2	swine	Belgium	2011	V	spw, ant(6)-Ia	54 Kb	0.7537	0.9498	n/a	41 / 51 (80.4%)	190	­	­	­	­	­	V	V	­	­	­	­	­	­	­	­	­	­	­	V	­	V	V	SRR2085578	unpublished
82	E. rhusiopathiae	SRR2085579	Bano 36	21	sheep dip	Argentina	missing	­	NA	NA	0.0227	0	n/a	0 / 51 (0%)	107	­	­	­	­	­	­	­	­	­	­	­	­	­	­	­	­	­	­	­	­	­	­	SRR2085579	unpublished
83	E. rhusiopathiae	SRR2085580	BC1015-i	ND	caribou	Canada: BC	2014	­	NA	NA	0.0192	0	n/a	0 / 51 (0%)	ND	ND	ND	ND	ND	ND	ND	ND	ND	ND	ND	ND	ND	ND	ND	ND	ND	ND	ND	ND	ND	ND	ND	SRR2085580	unpublished
84	E. rhusiopathiae	SRR2085581	BC1015-ii	ND	caribou	Canada: BC	2014	­	NA	NA	0.0234	0	n/a	0 / 51 (0%)	154	­	­	­	­	­	­	­	­	­	­	­	­	­	­	­	­	­	­	­	­	­	­	SRR2085581	unpublished
85	E. rhusiopathiae	SRR2085582	Eagle	5	eagle	Canada: SK	2013	­	NA	NA	0.0212	0	n/a	0 / 51 (0%)	182	­	­	­	­	­	­	­	­	­	­	­	­	­	­	­	­	­	­	­	­	­	­	SRR2085582	unpublished
86	E. rhusiopathiae	SRR2085583	Ery Afrika 1	ND	dolphin	South Africa	1999	­	NA	NA	0.0229	0	n/a	0 / 51 (0%)	146	­	­	­	­	­	­	­	­	­	­	­	­	­	­	­	­	­	­	­	­	­	­	SRR2085583	unpublished
87	E. rhusiopathiae	SRR2085584	F440-C	ND	caribou	Canada: AB	2013	­	NA	NA	0.0216	0	n/a	0 / 51 (0%)	179	­	­	­	­	­	­	­	­	­	­	­	­	­	­	­	­	­	­	­	­	­	­	SRR2085584	unpublished
88	E. rhusiopathiae	SRR2085585	F440D-i	ND	caribou	Canada: AB	2013	­	NA	NA	0.022	0	n/a	0 / 51 (0%)	181	­	­	­	­	­	­	­	­	­	­	­	­	­	­	­	­	­	­	­	­	­	­	SRR2085585	unpublished
89	E. rhusiopathiae	SRR2085586	F440D-ii	ND	caribou	Canada: AB	2013	­	NA	NA	0.0216	0	n/a	0 / 51 (0%)	179	­	­	­	­	­	­	­	­	­	­	­	­	­	­	­	­	­	­	­	­	­	­	SRR2085586	unpublished
90	E. rhusiopathiae	SRR2085587	F446	ND	caribou	Canada: AB	2014	­	NA	NA	0.0216	0	n/a	0 / 51 (0%)	153	­	­	­	­	­	­	­	­	­	­	­	­	­	­	­	­	­	­	­	­	­	­	SRR2085587	unpublished
91	E. rhusiopathiae	SRR2085588	F786	ND	caribou	Canada: AB	2013	­	NA	NA	0.0187	0	n/a	0 / 51 (0%)	169	­	­	­	­	­	­	­	­	­	­	­	­	­	­	­	­	­	­	­	­	­	­	SRR2085588	unpublished
92	E. rhusiopathiae	SRR2085589	F793	ND	caribou	Canada: AB	2013	­	NA	NA	0.0212	0	n/a	0 / 51 (0%)	27	­	­	­	­	­	­	­	­	­	­	­	­	­	­	­	­	­	­	­	­	­	­	SRR2085589	unpublished
93	E. rhusiopathiae	SRR2085590	FD419	ND	dolphin	Australia	1997	­	NA	NA	0.021	0	n/a	0 / 51 (0%)	214	­	­	­	­	­	­	­	­	­	­	­	­	­	­	­	­	­	­	­	­	­	­	SRR2085590	unpublished
94	E. rhusiopathiae	SRR2085591	G10	17	poultry	Canada: ON	2012	­	NA	NA	0.0213	0	n/a	0 / 51 (0%)	173	­	­	­	­	­	­	­	­	­	­	­	­	­	­	­	­	­	­	­	­	­	­	SRR2085591	unpublished
95	E. rhusiopathiae	SRR2085592	G11	1b	poultry	Canada: MB	2012	­	NA	NA	0.028	0.7222	0 bp	0 / 51 (0%)	5	­	­	­	­	­	­	­	­	­	­	­	­	­	­	­	­	­	­	­	­	­	­	SRR2085592	unpublished
96	E. rhusiopathiae	SRR2085593	G2	1b	swine	Canada: AB	2011	V	lsaE, lnuB	52.5 Kb	0.8028	0.946	n/a	44 / 51 (86.3%)	194	­	­	V	­	­	­	­	­	V	V	­	­	­	­	­	­	­	­	­	­	V	V	SRR2085593	unpublished
97	E. rhusiopathiae	SRR2085594	G5	6	poultry	Canada: ON	2011	­	NA	NA	0.0196	0	n/a	0 / 51 (0%)	192	­	­	­	­	­	­	­	­	­	­	­	­	­	­	­	­	­	­	­	­	­	­	SRR2085594	unpublished
98	E. rhusiopathiae	SRR2085595	G7	9	poultry	Canada: ON	2011	­	NA	NA	0.0193	0	n/a	0 / 51 (0%)	183	­	­	­	­	­	­	­	­	­	­	­	­	­	­	­	­	­	­	­	­	­	­	SRR2085595	unpublished
99	E. rhusiopathiae	SRR2085596	G8	5	poultry	Canada: ON	2011	­	NA	NA	0.0217	0	n/a	0 / 51 (0%)	187	­	­	­	­	­	­	­	­	­	­	­	­	­	­	­	­	­	­	­	­	­	­	SRR2085596	unpublished
100	E. rhusiopathiae	SRR2085597	G9	5	poultry	Canada: ON	2011	­	NA	NA	0.0272	0.7157	0 bp	0 / 51 (0%)	177	­	­	­	­	­	­	­	­	­	­	­	­	­	­	­	­	­	­	­	V	­	­	SRR2085597	unpublished
101	E. rhusiopathiae	SRR2085598	Grizzly	ND	caribou	Canada: AB	2014	­	NA	NA	0.0234	0	n/a	0 / 51 (0%)	154	­	­	­	­	­	­	­	­	­	­	­	­	­	­	­	­	­	­	­	­	­	­	SRR2085598	unpublished
102	E. rhusiopathiae	SRR2085599	HC-585	1a	swine	USA	1975	­	NA	NA	0.0184	0	n/a	0 / 51 (0%)	-	­	­	­	­	­	­	­	­	­	­	­	­	­	­	­	­	­	­	­	­	­	­	SRR2085599	unpublished
103	E. rhusiopathiae	SRR2085600	Kaparek	9	fish	Hungary	1962	­	NA	NA	0.0209	0	n/a	0 / 51 (0%)	78	­	­	­	­	­	­	­	­	­	­	­	­	­	­	­	­	­	­	­	­	­	­	SRR2085600	unpublished
104	E. rhusiopathiae	SRR2085601	MEW22	N	missing	United Kingdom	1958	­	NA	NA	0.0201	0	n/a	0 / 51 (0%)	41	­	­	­	­	­	­	­	­	­	­	­	­	­	­	­	­	­	­	­	­	­	­	SRR2085601	unpublished
105	E. rhusiopathiae	SRR2085602	MX10-1_VI_fe	ND	muskox	Canada: NU	2010	­	NA	NA	0.0203	0	n/a	0 / 51 (0%)	175	­	­	­	­	­	­	­	­	­	­	­	­	­	­	­	­	­	­	­	­	­	­	SRR2085602	unpublished
106	E. rhusiopathiae	SRR2085605	MX10-1_VI_il	ND	muskox	Canada: NU	2010	­	NA	NA	0.0203	0	n/a	0 / 51 (0%)	175	­	­	­	­	­	­	­	­	­	­	­	­	­	­	­	­	­	­	­	­	­	­	SRR2085605	unpublished
107	E. rhusiopathiae	SRR2085606	MX10-1_VI_lu	ND	muskox	Canada: NU	2010	­	NA	NA	0.0203	0	n/a	0 / 51 (0%)	175	­	­	­	­	­	­	­	­	­	­	­	­	­	­	­	­	­	­	­	­	­	­	SRR2085606	unpublished
108	E. rhusiopathiae	SRR2085607	MX10-1_VI_PLN	ND	muskox	Canada: NU	2010	­	NA	NA	0.0203	0	n/a	0 / 51 (0%)	-	­	­	­	­	­	­	­	­	­	­	­	­	­	­	­	­	­	­	­	­	­	­	SRR2085607	unpublished
109	E. rhusiopathiae	SRR2085608	MX10-2_VI_lu	ND	muskox	Canada: NU	2010	­	NA	NA	0.0203	0	n/a	0 / 51 (0%)	175	­	­	­	­	­	­	­	­	­	­	­	­	­	­	­	­	­	­	­	­	­	­	SRR2085608	unpublished
110	E. rhusiopathiae	SRR2085609	MX10-3_VI_lu-i	ND	muskox	Canada: NU	2010	­	NA	NA	0.0203	0	n/a	0 / 51 (0%)	175	­	­	­	­	­	­	­	­	­	­	­	­	­	­	­	­	­	­	­	­	­	­	SRR2085609	unpublished
111	E. rhusiopathiae	SRR2085610	MX10-3_VI_lu-ii	ND	muskox	Canada: NU	2010	­	NA	NA	0.0203	0	n/a	0 / 51 (0%)	175	­	­	­	­	­	­	­	­	­	­	­	­	­	­	­	­	­	­	­	­	­	­	SRR2085610	unpublished
112	E. rhusiopathiae	SRR2085611	MX10-3_VI_MLN	ND	muskox	Canada: NU	2010	­	NA	NA	0.0203	0	n/a	0 / 51 (0%)	175	­	­	­	­	­	­	­	­	­	­	­	­	­	­	­	­	­	­	­	­	­	­	SRR2085611	unpublished
113	E. rhusiopathiae	SRR2085612	MX10-3_VI_PSLN	ND	muskox	Canada: NU	2010	­	NA	NA	0.0188	0	n/a	0 / 51 (0%)	186	­	­	­	­	­	­	­	­	­	­	­	­	­	­	­	­	­	­	­	­	­	­	SRR2085612	unpublished
114	E. rhusiopathiae	SRR2085613	MX11-1_VI_fe	ND	muskox	Canada: NU	2011	­	NA	NA	0.0203	0	n/a	0 / 51 (0%)	175	­	­	­	­	­	­	­	­	­	­	­	­	­	­	­	­	­	­	­	­	­	­	SRR2085613	unpublished
115	E. rhusiopathiae	SRR2085614	MX11-1_VI_he	ND	muskox	Canada: NU	2011	­	NA	NA	0.0203	0	n/a	0 / 51 (0%)	175	­	­	­	­	­	­	­	­	­	­	­	­	­	­	­	­	­	­	­	­	­	­	SRR2085614	unpublished
116	E. rhusiopathiae	SRR2085615	MX11-1_VI_il	ND	muskox	Canada: NU	2011	­	NA	NA	0.0203	0	n/a	0 / 51 (0%)	175	­	­	­	­	­	­	­	­	­	­	­	­	­	­	­	­	­	­	­	­	­	­	SRR2085615	unpublished
117	E. rhusiopathiae	SRR2085616	MX11-1_VI_lu	5	muskox	Canada: NU	2011	­	NA	NA	0.0203	0	n/a	0 / 51 (0%)	175	­	­	­	­	­	­	­	­	­	­	­	­	­	­	­	­	­	­	­	­	­	­	SRR2085616	unpublished
118	E. rhusiopathiae	SRR2085617	MX11-2_VI_fe	ND	muskox	Canada: NU	2011	­	NA	NA	0.0203	0	n/a	0 / 51 (0%)	175	­	­	­	­	­	­	­	­	­	­	­	­	­	­	­	­	­	­	­	­	­	­	SRR2085617	unpublished
119	E. rhusiopathiae	SRR2085618	MX11-2_VI_il	ND	muskox	Canada: NU	2011	­	NA	NA	0.02	0	n/a	0 / 51 (0%)	175	­	­	­	­	­	­	­	­	­	­	­	­	­	­	­	­	­	­	­	­	­	­	SRR2085618	unpublished
120	E. rhusiopathiae	SRR2085619	MX11-2_VI_li	ND	muskox	Canada: NU	2011	­	NA	NA	0.0203	0	n/a	0 / 51 (0%)	175	­	­	­	­	­	­	­	­	­	­	­	­	­	­	­	­	­	­	­	­	­	­	SRR2085619	unpublished
121	E. rhusiopathiae	SRR2085620	MX11-2_VI_lu	ND	muskox	Canada: NU	2011	­	NA	NA	0.0203	0	n/a	0 / 51 (0%)	175	­	­	­	­	­	­	­	­	­	­	­	­	­	­	­	­	­	­	­	­	­	­	SRR2085620	unpublished
122	E. rhusiopathiae	SRR2085621	MX11-2_VI_MLN	ND	muskox	Canada: NU	2011	­	NA	NA	0.0203	0	n/a	0 / 51 (0%)	175	­	­	­	­	­	­	­	­	­	­	­	­	­	­	­	­	­	­	­	­	­	­	SRR2085621	unpublished
123	E. rhusiopathiae	SRR2085622	MX11-3_VI_fe	ND	muskox	Canada: NU	2011	­	NA	NA	0.0203	0	n/a	0 / 51 (0%)	175	­	­	­	­	­	­	­	­	­	­	­	­	­	­	­	­	­	­	­	­	­	­	SRR2085622	unpublished
124	E. rhusiopathiae	SRR2085623	OARDC3	1b	swine	missing	1980	­	NA	NA	0.0193	0	n/a	0 / 51 (0%)	49	­	­	­	­	­	­	­	­	­	­	­	­	­	­	­	­	­	­	­	­	­	­	SRR2085623	unpublished
125	E. rhusiopathiae	SRR2085624	P-190	5	fish	Japan	1959	­	NA	NA	0.0211	0	n/a	0 / 51 (0%)	152	­	­	­	­	­	­	­	­	­	­	­	­	­	­	­	­	­	­	­	­	­	­	SRR2085624	unpublished
126	E. rhusiopathiae	SRR2085625	P-92	8	fish	Japan	1960	­	NA	NA	0.0212	0	n/a	0 / 51 (0%)	-	­	­	­	­	­	­	­	­	­	­	­	­	­	­	­	­	­	­	­	­	­	­	SRR2085625	unpublished
127	E. rhusiopathiae	SRR2085626	SE-9	2	swine	missing	1983	­	NA	NA	0.0201	0	n/a	0 / 51 (0%)	55	­	­	­	­	­	­	­	­	­	­	­	­	­	­	­	­	­	­	­	­	­	­	SRR2085626	unpublished
128	E. rhusiopathiae	SRR2085627	SK018-i	ND	caribou	Canada: BC	2014	­	NA	NA	0.0187	0	n/a	0 / 51 (0%)	169	­	­	­	­	­	­	­	­	­	­	­	­	­	­	­	­	­	­	­	­	­	­	SRR2085627	unpublished
129	E. rhusiopathiae	SRR2085628	SK106	ND	caribou	Canada: BC	2013	­	NA	NA	0.0212	0	n/a	0 / 51 (0%)	188	­	­	­	­	­	­	­	­	­	­	­	­	­	­	­	­	­	­	­	­	­	­	SRR2085628	unpublished
130	E. rhusiopathiae	SRR2085629	SK11	ND	caribou	Canada: BC	2013	­	NA	NA	0.0261	0.6513	0 bp	0 / 51 (0%)	193	­	­	­	­	­	­	­	­	­	­	­	­	­	­	­	­	­	­	­	­	­	­	SRR2085629	unpublished
131	E. rhusiopathiae	SRR2085630	SK133	ND	caribou	Canada: BC	2013	­	NA	NA	0.0206	0	n/a	0 / 51 (0%)	198	­	­	­	­	­	­	­	­	­	­	­	­	­	­	­	­	­	­	­	­	­	­	SRR2085630	unpublished
132	E. rhusiopathiae	SRR2085631	SK18-ii	ND	caribou	Canada: BC	2014	­	NA	NA	0.0187	0	n/a	0 / 51 (0%)	169	­	­	­	­	­	­	­	­	­	­	­	­	­	­	­	­	­	­	­	­	­	­	SRR2085631	unpublished
133	E. rhusiopathiae	SRR2085632	SK69	ND	caribou	Canada: BC	2013	­	NA	NA	0.0219	0	n/a	0 / 51 (0%)	180	­	­	­	­	­	­	­	­	­	­	­	­	­	­	­	­	­	­	­	­	­	­	SRR2085632	unpublished
134	E. rhusiopathiae	SRR2085633	SKSLP2-B_lu	ND	caribou	Canada: BC	2013	­	NA	NA	0.0198	0	n/a	0 / 51 (0%)	218	­	­	­	­	­	­	­	­	­	­	­	­	­	­	­	­	­	­	­	­	­	­	SRR2085633	unpublished
135	E. rhusiopathiae	SRR2085634	SKSLP2-C_lu	ND	caribou	Canada: BC	2013	­	NA	NA	0.0204	0	n/a	0 / 51 (0%)	169	­	­	­	­	­	­	­	­	­	­	­	­	­	­	­	­	­	­	­	­	­	­	SRR2085634	unpublished
136	E. rhusiopathiae	SRR2085635	SKSLP2-li	ND	caribou	Canada: BC	2013	­	NA	NA	0.0219	0	n/a	0 / 51 (0%)	180	­	­	­	­	­	­	­	­	­	­	­	­	­	­	­	­	­	­	­	­	­	­	SRR2085635	unpublished
137	E. rhusiopathiae	SRR2085636	SKSLP2-ma	ND	caribou	Canada: BC	2013	­	NA	NA	0.0219	0	n/a	0 / 51 (0%)	180	­	­	­	­	­	­	­	­	­	­	­	­	­	­	­	­	­	­	­	­	­	­	SRR2085636	unpublished
138	E. rhusiopathiae	SRR2085637	SKSLP2_mus	ND	caribou	Canada: BC	2013	­	NA	NA	0.019	0	n/a	0 / 51 (0%)	191	­	­	­	­	­	­	­	­	­	­	­	­	­	­	­	­	­	­	­	­	­	­	SRR2085637	unpublished
139	E. rhusiopathiae	SRR2085638	Sm_herring	ND	fish	USA	2001	­	NA	NA	0.0206	0	n/a	0 / 51 (0%)	149	­	­	­	­	­	­	­	­	­	­	­	­	­	­	­	­	­	­	­	­	­	­	SRR2085638	unpublished
140	E. rhusiopathiae	SRR2085639	Squid	ND	squid	USA	2001	­	NA	NA	0.0213	0	n/a	0 / 51 (0%)	7	­	­	­	­	­	­	­	­	­	­	­	­	­	­	­	­	­	­	­	­	­	­	SRR2085639	unpublished
141	E. rhusiopathiae	SRR2085640	VI10-23_to-i	ND	muskox	Canada: NU	2011	­	NA	NA	0.0203	0	n/a	0 / 51 (0%)	175	­	­	­	­	­	­	­	­	­	­	­	­	­	­	­	­	­	­	­	­	­	­	SRR2085640	unpublished
142	E. rhusiopathiae	SRR2085641	VI10-23_to-ii	ND	muskox	Canada: NU	2011	­	NA	NA	0.0203	0	n/a	0 / 51 (0%)	175	­	­	­	­	­	­	­	­	­	­	­	­	­	­	­	­	­	­	­	­	­	­	SRR2085641	unpublished
No.	Species	GenBank ACC.No/ Run	Strain	Serovar	Host	Country	Collection date	Region homologous to the MD-Er670 prophage	Resistnce genes located within prophage region	Prophage size	Coverage	Identity	Length discrepancy	Expected genes in locus	ST (MLST)	bleO	aadD	ant(9)-Ia [aad9]	spc	str	spw	ant(6)-Ia	aph(3')-III	lnu(B)	lsa€	erm(47)	erm(B)	erm(G)	erm(T)	erm(A)	mef(A)	msr(D)	mph(B)	lnu(D)-like	tet(T)	tet(M)	transposon Tn916	GenBank ACC.No/ Run	Reference	Notes
143	E. rhusiopathiae	GCA_029077745.1	EMAI_1	15	pig	Hungary	1981	­	NA	NA	0.0199	0	n/a	0 / 51 (0%)	7	­	­	­	­	­	­	­	­	­	­	­	­	­	­	­	­	­	­	­	­	­	­	SRR23920954	[17] Webster et al. 2023
144	E. rhusiopathiae	GCA_029077715.1	EMAI_2	1b	pig	Australia	1969	­	NA	NA	0.0213	0	n/a	0 / 51 (0%)	103	­	­	­	­	­	­	­	­	­	­	­	­	­	­	­	­	­	­	­	­	­	­	SRR23920953	[17] Webster et al. 2023
145	E. rhusiopathiae	GCA_029077705.1	EMAI_3	1a	pig	ND	1981	­	NA	NA	0.0199	0	n/a	0 / 51 (0%)	109	­	­	­	­	­	­	­	­	­	­	­	­	­	­	­	­	­	­	­	­	­	­	SRR23920826	[17] Webster et al. 2023
146	E. rhusiopathiae	GCA_029077685.1	EMAI_4	1a	pig	Australia	1982	­	NA	NA	0.0193	0	n/a	0 / 51 (0%)	85	­	­	­	­	­	­	­	­	­	­	­	­	­	­	­	­	­	­	­	­	V	V	SRR23920815	[17] Webster et al. 2023
147	E. rhusiopathiae	GCA_029077665.1	EMAI_5	1a	pig	Australia	1982	­	NA	NA	0.0221	0	n/a	0 / 51 (0%)	81	­	­	­	­	­	­	­	­	­	­	­	­	­	­	­	­	­	­	­	­	­	­	SRR23920804	[17] Webster et al. 2023
148	E. rhusiopathiae	GCA_029077635.1	EMAI_6	19	pig	USA	1982	­	NA	NA	0.0339	0.694	-1935 bp	0 / 51 (0%)	108	­	­	­	­	­	­	­	­	­	­	­	­	­	­	­	­	­	­	­	­	­	­	SRR23920793	[17] Webster et al. 2023
149	E. rhusiopathiae	GCA_029077625.1	EMAI_7	21	pig	Argentina	1982	­	NA	NA	0.0227	0	n/a	0 / 51 (0%)	107	­	­	­	­	­	­	­	­	­	­	­	­	­	­	­	­	­	­	­	­	­	­	SRR23920782	[17] Webster et al. 2023
150	E. rhusiopathiae	GCA_029077605.1	EMAI_8	1a	pig	Australia	1983	­	NA	NA	0.0214	0	n/a	0 / 51 (0%)	98	­	­	­	­	­	­	­	­	­	­	­	­	­	­	­	­	­	­	­	­	­	­	SRR23920893	[17] Webster et al. 2023
151	E. rhusiopathiae	GCA_029077585.1	EMAI_9	1b	pig	Australia	1983	­	NA	NA	0.022	0	n/a	0 / 51 (0%)	77	­	­	­	­	­	­	­	­	­	­	­	­	­	­	­	­	­	­	­	­	­	­	SRR23920882	[17] Webster et al. 2023
152	E. rhusiopathiae	GCA_029077565.1	EMAI_10	1a	pig	Australia	1984	­	NA	NA	0.0205	0	n/a	0 / 51 (0%)	94	­	­	­	­	­	­	­	­	­	­	­	­	­	­	­	­	­	­	­	­	­	­	SRR23920871	[17] Webster et al. 2023
153	E. rhusiopathiae	GCA_029077545.1	EMAI_11	1a	pig	Australia	1984	­	NA	NA	0.0205	0	n/a	0 / 51 (0%)	94	­	­	­	­	­	­	­	­	­	­	­	­	­	­	­	­	­	­	­	­	­	­	SRR23920952	[17] Webster et al. 2023
154	E. rhusiopathiae	GCA_029077525.1	EMAI_12	1a	pig	Australia	1984	­	NA	NA	0.0193	0	n/a	0 / 51 (0%)	85	­	­	­	­	­	­	­	­	­	­	­	­	­	­	­	­	­	­	­	­	­	­	SRR23920941	[17] Webster et al. 2023
155	E. rhusiopathiae	GCA_029077505.1	EMAI_13	21	pig	Australia	1986	­	NA	NA	0.0198	0	n/a	0 / 51 (0%)	90	­	­	­	­	­	­	­	­	­	­	­	­	­	­	­	­	­	­	­	­	­	­	SRR23920930	[17] Webster et al. 2023
156	E. rhusiopathiae	GCA_029077485.1	EMAI_14	2	pig	ND	1987	­	NA	NA	0.0193	0	n/a	0 / 51 (0%)	86	­	­	­	­	­	­	­	­	­	­	­	­	­	­	­	­	­	­	­	­	­	­	SRR23920919	[17] Webster et al. 2023
157	E. rhusiopathiae	GCA_029077455.1	EMAI_15	1a	pig	Australia	1987	­	NA	NA	0.019	0	n/a	0 / 51 (0%)	88	­	­	­	­	­	­	­	­	­	­	­	­	­	­	­	­	­	­	­	­	­	­	SRR23920908	[17] Webster et al. 2023
158	E. rhusiopathiae	GCA_029077445.1	EMAI_16	23	pig	Australia	1987	­	NA	NA	ND	ND	ND	ND	106	­	­	­	­	­	­	­	­	­	­	­	­	­	­	­	­	­	­	­	­	­	­	SRR23920869	[17] Webster et al. 2023
159	E. rhusiopathiae	GCA_029077425.1	EMAI_17	2	pig	Australia	1990	­	NA	NA	ND	ND	ND	ND	86	­	­	­	­	­	­	­	­	­	­	­	­	­	­	­	­	­	­	­	­	­	­	SRR23920858	[17] Webster et al. 2023
160	E. rhusiopathiae	GCA_029077405.1	EMAI_18	1a	pig	Australia	1994	­	NA	NA	ND	ND	ND	ND	85	­	­	­	­	­	­	­	­	­	­	­	­	­	­	­	­	­	­	­	­	V	V	SRR23920847	[17] Webster et al. 2023
161	E. rhusiopathiae	GCA_029075055.1	EMAI_19	2	pig	Australia	1997	­	NA	NA	ND	ND	ND	ND	5	­	­	­	­	­	­	­	­	­	­	­	­	­	­	­	­	­	­	­	­	V	V	SRR23920828	[17] Webster et al. 2023
162	E. rhusiopathiae	GCA_029075045.1	EMAI_20	1b	pig	Australia	1997	­	NA	NA	0.0187	0	n/a	0 / 51 (0%)	76	­	­	­	­	­	­	­	­	­	­	­	­	­	­	­	­	­	­	­	­	­	­	SRR23920827	[17] Webster et al. 2023
163	E. rhusiopathiae	GCA_029075015.1	EMAI_21	2	pig	Australia	1998	­	NA	NA	ND	ND	ND	ND	5	­	­	­	­	­	­	­	­	­	­	­	­	­	­	­	­	­	­	­	­	V	V	SRR23920825	[17] Webster et al. 2023
164	E. rhusiopathiae	GCA_029075005.1	EMAI_22	2	pig	Australia	ND	­	NA	NA	0.0214	0	n/a	0 / 51 (0%)	5	­	­	­	­	­	­	­	­	­	­	­	­	­	­	­	­	­	­	­	­	V	V	SRR23920824	[17] Webster et al. 2023
165	E. rhusiopathiae	GCA_029074965.1	EMAI_23	2	pig	vaccine	ND	­	NA	NA	0.0212	0	n/a	0 / 51 (0%)	92	­	­	­	­	­	­	­	­	­	­	­	­	­	­	­	­	­	­	­	­	­	­	SRR23920823	[17] Webster et al. 2023
166	E. rhusiopathiae	GCA_029077385.1	EMAI_24	2	pig	vaccine	ND	­	NA	NA	0.0212	0	n/a	0 / 51 (0%)	92	­	­	­	­	­	­	­	­	­	­	­	­	­	­	­	­	­	­	­	­	­	­	SRR23920822	[17] Webster et al. 2023
167	E. rhusiopathiae	GCA_029074955.1	EMAI_25	1a	pig	Australia	2000	­	NA	NA	0.0203	0	n/a	0 / 51 (0%)	102	­	­	­	­	­	­	­	­	­	­	­	­	­	­	­	­	­	­	­	­	­	­	SRR23920821	[17] Webster et al. 2023
168	E. rhusiopathiae	GCA_029074945.1	EMAI_26	2	pig	vaccine	2002	­	NA	NA	0.0214	0	n/a	0 / 51 (0%)	5	­	­	­	­	­	­	­	­	­	­	­	­	­	­	­	­	­	­	­	­	V	V	SRR23920820	[17] Webster et al. 2023
169	E. rhusiopathiae	GCA_029074905.1	EMAI_27	1a	pig	Australia	2008	­	NA	NA	0.0205	0	n/a	0 / 51 (0%)	79	­	­	­	­	­	­	­	­	­	­	­	­	­	­	­	­	­	­	­	­	­	­	SRR23920819	[17] Webster et al. 2023
170	E. rhusiopathiae	GCA_029074915.1	EMAI_28	1a	pig	Australia	2010	­	NA	NA	0.0206	0	n/a	0 / 51 (0%)	75	­	­	­	­	­	­	­	­	­	­	­	­	­	­	­	­	­	­	­	­	­	­	SRR23920818	[17] Webster et al. 2023
171	E. rhusiopathiae	GCA_029102585.1	EMAI_29	1b	pig	Australia	2010	V	mph(B)	51 Kb	0.7117	0.9425	n/a	38 / 51 (74.5%)	47	­	­	­	­	­	­	­	­	­	­	­	­	­	­	­	­	­	­	V	­	­	­	SRR23920817	[17] Webster et al. 2023
172	E. rhusiopathiae	GCA_029102585.1	EMAI_30	1b	pig	ND	2010	­	NA	NA	0.0232	0.7232	n/a	0 / 51 (0%)	99	­	­	­	­	­	­	­	­	­	­	­	­	­	­	­	­	­	­		­	­	­	SRR23920816	[17] Webster et al. 2023
173	E. rhusiopathiae	GCA_029074885.1	EMAI_31	1b	pig	ND	2011	V	prophage 1: msr(D), erm(G) prophage 2: mph(B)	~52 Kb ~52 Kb	0.7688	0.9513	n/a	43 / 51 (84.3%)	47	­	­	­	­	­	­	­	­	­	­	­	­	V	­	­	­	V	­	V	­	V	V	SRR23920814	[17] Webster et al. 2023
174	E. rhusiopathiae	GCA_029074865.1	EMAI_32	1a/2	pig	Australia	2011	­	NA	NA	0.0188	0	n/a	0 / 51 (0%)	101	­	­	­	­	V	­	­	­	­	­	­	­	­	­	­	­	­	­	V	­			SRR23920813	[17] Webster et al. 2023
175	E. rhusiopathiae	GCA_029074825.1	EMAI_33	1b	pig	Australia	2012	V	mph(B)	51 Kb	0.7112	0.9425	n/a	38 / 51 (74.5%)	47	­	­	­	­	­	­	­	­	­	­	­	­	­	­	­	­	­	­	V	­	V	V	SRR23920812	[17] Webster et al. 2023
176	E. rhusiopathiae	GCA_029074805.1	EMAI_34	1a	pig	Australia	2013	­	NA	NA	0.02	0	n/a	0 / 51 (0%)	75	­	­	­	­	­	­	­	­	­	­	­	­	­	­	­	­	­	­	­	­	­	­	SRR23920811	[17] Webster et al. 2023
177	E. rhusiopathiae	GCA_029074785.1	EMAI_35	1a	pig	Australia	2016	­	NA	NA	0.0216	0	n/a	0 / 51 (0%)	97	­	­	­	­	­	­	­	­	­	­	­	­	­	­	­	­	­	­	­	­	­	­	SRR23920810	[17] Webster et al. 2023
178	E. rhusiopathiae	GCA_029074705.1	EMAI_36	1a	pig	ND	1981	­	NA	NA	0.0186	0	n/a	0 / 51 (0%)	48	­	­	­	­	­	­	­	­	­	­	­	­	­	­	­	­	­	­	­	­	­	­	SRR23920809	[17] Webster et al. 2023
179	E. rhusiopathiae	GCA_029074745.1	EMAI_37	1b	pig	ND	1981	­	NA	NA	0.0201	0	n/a	0 / 51 (0%)	41	­	­	­	­	­	­	­	­	­	­	­	­	­	­	­	­	­	­	­	­	­	­	SRR23920808	[17] Webster et al. 2023
180	E. rhusiopathiae	GCA_029074715.1	EMAI_38	1b	pig	Australia	1979	­	NA	NA	ND	ND	ND	ND	95	­	­	­	­	­	­	­	­	­	­	­	­	­	­	­	­	­	­	­	­	­	­	SRR23920807	[17] Webster et al. 2023
181	E. rhusiopathiae	GCA_029074765.1	EMAI_39	1a	pig	Australia	1981	­	NA	NA	0.0214	0	n/a	0 / 51 (0%)	98	­	­	­	­	­	­	­	­	­	­	­	­	­	­	­	­	­	­	­	­	­	­	SRR23920806	[17] Webster et al. 2023
182	E. rhusiopathiae	GCA_029074685.1	EMAI_40	1a	pig	Australia	1975	­	NA	NA	ND	ND	ND	ND	87	­	­	­	­	­	­	­	­	­	­	­	­	­	­	­	­	­	­	­	­	­	­	SRR23920805	[17] Webster et al. 2023
183	E. rhusiopathiae	GCA_029074635.1	EMAI_41	1a	pig	Australia	1982	­	NA	NA	0.021	0	n/a	0 / 51 (0%)	94	­	­	­	­	­	­	­	­	­	­	­	­	­	­	­	­	­	­	­	­	­	­	SRR23920803	[17] Webster et al. 2023
184	E. rhusiopathiae	GCA_029074615.1	EMAI_42	2	pig	Hungary	1982	­	NA	NA	0.0194	0	n/a	0 / 51 (0%)	88	­	­	­	­	­	­	­	­	­	­	­	­	­	­	­	­	­	­	­	­	­	­	SRR23920802	[17] Webster et al. 2023
185	E. rhusiopathiae	GCA_029074625.1	EMAI_43	1a	pig	Australia	1982	­	NA	NA	0.0202	0	n/a	0 / 51 (0%)	89	­	­	­	­	­	­	­	­	­	­	­	­	­	­	­	­	­	­	­	­	­	­	SRR23920801	[17] Webster et al. 2023
186	E. rhusiopathiae	GCA_029074605.1	EMAI_44	17	pig	USA	1982	­	NA	NA	0.0209	0	n/a	0 / 51 (0%)	84	­	­	­	­	­	­	­	­	­	­	­	­	­	­	­	­	­	­	­	­	­	­	SRR23920800	[17] Webster et al. 2023
187	E. rhusiopathiae	GCA_029074585.1	EMAI_45	1a	pig	Australia	1983	­	NA	NA	ND	ND	ND	ND	98	­	­	­	­	­	­	­	­	­	­	­	­	­	­	­	­	­	­	­	­	­	­	SRR23920799	[17] Webster et al. 2023
188	E. rhusiopathiae	GCA_029074545.1	EMAI_46	1b	pig	Australia	1983	­	NA	NA	ND	ND	ND	ND	90	­	­	­	­	­	­	­	­	­	­	­	­	­	­	­	­	­	­	­	­	­	­	SRR23920798	[17] Webster et al. 2023
189	E. rhusiopathiae	GCA_029074555.1	EMAI_47	2	pig	Australia	ND	­	NA	NA	0.0203	0	n/a	0 / 51 (0%)	85	­	­	­	­	­	­	­	­	­	­	­	­	­	­	­	­	­	­	­	­	­	­	SRR23920797	[17] Webster et al. 2023
190	E. rhusiopathiae	GCA_029074515.1	EMAI_48	2	pig	Australia	ND	­	NA	NA	ND	ND	ND	ND	85	­	­	­	­	­	­	­	­	­	­	­	­	­	­	­	­	­	­	­	­	­	­	SRR23920796	[17] Webster et al. 2023
191	E. rhusiopathiae	GCA_029074505.1	EMAI_49	2	pig	Australia	1983	­	NA	NA	0.0203	0	n/a	0 / 51 (0%)	85	­	­	­	­	­	­	­	­	­	­	­	­	­	­	­	­	­	­	­	­	­	­	SRR23920795	[17] Webster et al. 2023
192	E. rhusiopathiae	GCA_029074475.1	EMAI_50	1b	pig	Australia	1983	­	NA	NA	ND	ND	ND	ND	76	­	­	­	­	­	­	­	­	­	­	­	­	­	­	­	­	­	­	­	­	­	­	SRR23920794	[17] Webster et al. 2023
193	E. rhusiopathiae	GCA_029074445.1	EMAI_51	1b	pig	Australia	1984	­	NA	NA	ND	ND	ND	ND	94	­	­	­	­	­	­	­	­	­	­	­	­	­	­	­	­	­	­	­	­	­	­	SRR23920792	[17] Webster et al. 2023
194	E. rhusiopathiae	GCA_029074465.1	EMAI_52	1a	pig	Australia	1985	­	NA	NA	0.021	0	n/a	0 / 51 (0%)	98	­	­	­	­	­	­	­	­	­	­	­	­	­	­	­	­	­	­	­	­	­	­	SRR23920791	[17] Webster et al. 2023
195	E. rhusiopathiae	GCA_029074405.1	EMAI_53	2	pig	Germany	1988	­	NA	NA	0.0205	0	n/a	0 / 51 (0%)	9	­	­	­	­	­	­	­	­	­	­	­	­	­	­	­	­	­	­	­	­	­	­	SRR23920790	[17] Webster et al. 2023
196	E. rhusiopathiae	GCA_029074425.1	EMAI_54	1a	pig	Australia	1988	­	NA	NA	0.0218	0	n/a	0 / 51 (0%)	80	­	­	­	­	­	­	­	­	­	­	­	­	­	­	­	­	­	­	­	­	­	­	SRR23920789	[17] Webster et al. 2023
197	E. rhusiopathiae	GCA_029074385.1	EMAI_55	1b	pig	Australia	1989	­	NA	NA	0.0204	0	n/a	0 / 51 (0%)	94	­	­	­	­	­	­	­	­	­	­	­	­	­	­	­	­	­	­	­	­	­	­	SRR23920788	[17] Webster et al. 2023
198	E. rhusiopathiae	GCA_029102535.1	EMAI_56	1a/2	pig	ND	ND	­	NA	NA	0.0216	0	n/a	0 / 51 (0%)	73	­	­	­	­	­	­	­	­	­	­	­	­	­	­	­	­	­	­	­	­	­	­	SRR23920787	[17] Webster et al. 2023
199	E. rhusiopathiae	GCA_029074355.1	EMAI_57	2	pig	ND	ND	­	NA	NA	0.0216	0	n/a	0 / 51 (0%)	73	­	­	­	­	­	­	­	­	­	­	­	­	­	­	­	­	­	­	­	­	­	­	SRR23920786	[17] Webster et al. 2023
200	E. rhusiopathiae	GCA_029102545.1	EMAI_58	1a/2	pig	ND	ND	­	NA	NA	0.0216	0	n/a	0 / 51 (0%)	73	­	­	­	­	­	­	­	­	­	­	­	­	­	­	­	­	­	­	­	­	­	­	SRR23920785	[17] Webster et al. 2023
201	E. rhusiopathiae	GCA_029074345.1	EMAI_59	1a	pig	ND	ND	­	NA	NA	0.0232	0.8718	-1 bp	0 / 51 (0%)	99	­	­	­	­	­	­	­	­	­	­	­	­	­	­	­	­	­	­	­	­	­	­	SRR23920784	[17] Webster et al. 2023
202	E. rhusiopathiae	GCA_029074315.1	EMAI_60	1a	pig	ND	ND	­	NA	NA	0.0232	0.8718	-1 bp	0 / 51 (0%)	99	­	­	­	­	­	­	­	­	­	­	­	­	­	­	­	­	­	­	­	­	­	­	SRR23920783	[17] Webster et al. 2023
203	E. rhusiopathiae	GCA_029074305.1	EMAI_61	2	pig	Australia	1997	­	NA	NA	0.0214	0	n/a	0 / 51 (0%)	5	­	­	­	­	­	­	­	­	­	­	­	­	­	­	­	­	­	­	­	­	V	V	SRR23920781	[17] Webster et al. 2023
204	E. rhusiopathiae	GCA_029074285.1	EMAI_62	2	pig	Australia	1997	­	NA	NA	0.0214	0	n/a	0 / 51 (0%)	5	­	­	­	­	­	­	­	­	­	­	­	­	­	­	­	­	­	­	­	­	V	V	SRR23920780	[17] Webster et al. 2023
205	E. rhusiopathiae	GCA_029074245.1	EMAI_63	2	pig	Australia	1997	­	NA	NA	0.0214	0	n/a	0 / 51 (0%)	5	­	­	­	­	­	­	­	­	­	­	­	­	­	­	­	­	­	­	­	­	V	V	SRR23920779	[17] Webster et al. 2023
206	E. rhusiopathiae	GCA_029074265.1	EMAI_64	2	pig	Australia	1997	­	NA	NA	0.0214	0	n/a	0 / 51 (0%)	5	­	­	­	­	­	­	­	­	­	­	­	­	­	­	­	­	­	­	­	­	V	V	SRR23920778	[17] Webster et al. 2023
207	E. rhusiopathiae	GCA_029074205.1	EMAI_65	1a	pig	Australia	1997	­	NA	NA	0.0203	0	n/a	0 / 51 (0%)	76	­	­	­	­	­	­	­	­	­	­	­	­	­	­	­	­	­	­	­	­	­	­	SRR23920777	[17] Webster et al. 2023
208	E. rhusiopathiae	GCA_029074185.1	EMAI_66	2	pig	Australia	1997	­	NA	NA	0.0223	0	n/a	0 / 51 (0%)	78	­	­	­	­	­	­	­	­	­	­	­	­	­	­	­	­	­	­	­	­	­	­	SRR23920898	[17] Webster et al. 2023
209	E. rhusiopathiae	GCA_029074155.1	EMAI_67	1a	pig	Australia	1997	­	NA	NA	0.0236	0.8718	-1 bp	0 / 51 (0%)	99	­	­	­	­	­	­	­	­	­	­	­	­	­	­	­	­	­	­	­	­	­	­	SRR23920897	[17] Webster et al. 2023
210	E. rhusiopathiae	GCA_029074215.1	EMAI_68	1a	pig	Australia	1997	­	NA	NA	0.0203	0	n/a	0 / 51 (0%)	76	­	­	­	­	­	­	­	­	­	­	­	­	­	­	­	­	­	­	­	­	­	­	SRR23920896	[17] Webster et al. 2023
211	E. rhusiopathiae	GCA_029074145.1	EMAI_69	2	pig	Australia	1997	­	NA	NA	ND	ND	ND	ND	5	­	­	­	­	­	­	­	­	­	­	­	­	­	­	­	­	­	­	­	­	V	V	SRR23920895	[17] Webster et al. 2023
212	E. rhusiopathiae	GCA_029074105.1	EMAI_70	2	pig	Australia	1997	­	NA	NA	0.0214	0	n/a	0 / 51 (0%)	5	­	­	­	­	­	­	­	­	­	­	­	­	­	­	­	­	­	­	­	­	V	V	SRR23920894	[17] Webster et al. 2023
213	E. rhusiopathiae	GCA_029074085.1	EMAI_71	2	pig	Australia	1998	­	NA	NA	0.0214	0	n/a	0 / 51 (0%)	5	­	­	­	­	­	­	­	­	­	­	­	­	­	­	­	­	­	­	­	­	V	V	SRR23920892	[17] Webster et al. 2023
214	E. rhusiopathiae	GCA_029074065.1	EMAI_72	2	pig	Australia	1989	­	NA	NA	0.0214	0	n/a	0 / 51 (0%)	5	­	­	­	­	­	­	­	­	­	­	­	­	­	­	­	­	­	­	­	­	V	V	SRR23920891	[17] Webster et al. 2023
215	E. rhusiopathiae	GCA_029074095.1	EMAI_73	2	pig	Australia	1989	­	NA	NA	0.0214	0	n/a	0 / 51 (0%)	5	­	­	­	­	­	­	­	­	­	­	­	­	­	­	­	­	­	­	­	­	V	V	SRR23920890	[17] Webster et al. 2023
216	E. rhusiopathiae	GCA_029074035.1	EMAI_74	2	pig	Australia	1998	­	NA	NA	0.0214	0	n/a	0 / 51 (0%)	5	­	­	­	­	­	­	­	­	­	­	­	­	­	­	­	­	­	­	­	­	V	V	SRR23920889	[17] Webster et al. 2023
217	E. rhusiopathiae	GCA_029074005.1	EMAI_75	2	pig	Australia	1998	­	NA	NA	0.0214	0	n/a	0 / 51 (0%)	5	­	­	­	­	­	­	­	­	­	­	­	­	­	­	­	­	­	­	­	­	V	V	SRR23920888	[17] Webster et al. 2023
218	E. rhusiopathiae	GCA_029073985.1	EMAI_76	1a	pig	Australia	1998	­	NA	NA	0.0215	0.8718	-1 bp	0 / 51 (0%)	80	­	­	­	­	­	­	­	­	­	­	­	­	­	­	­	­	­	­	­	­	­	­	SRR23920887	[17] Webster et al. 2023
219	E. rhusiopathiae	GCA_029073995.1	EMAI_77	1b	pig	ND	ND	­	NA	NA	0.0198	0	n/a	0 / 51 (0%)	98	­	­	­	­	­	­	­	­	­	­	­	­	­	­	­	­	­	­	­	­	­	­	SRR23920886	[17] Webster et al. 2023
220	E. rhusiopathiae	GCA_029073945.1	EMAI_78	1b	pig	Australia	1998	­	NA	NA	0.0198	0	n/a	0 / 51 (0%)	98	­	­	­	­	­	­	­	­	­	­	­	­	­	­	­	­	­	­	­	­	­	­	SRR23920885	[17] Webster et al. 2023
221	E. rhusiopathiae	GCA_029073915.1	EMAI_79	1b	pig	Australia	1998	­	NA	NA	ND	ND	ND	ND	96	­	­	­	­	­	­	­	­	­	­	­	­	­	­	­	­	­	­	­	­	­	­	SRR23920884	[17] Webster et al. 2023
222	E. rhusiopathiae	GCA_029073895.1	EMAI_80	2	pig	Australia	1998	­	NA	NA	0.0214	0	n/a	0 / 51 (0%)	5	­	­	­	­	­	­	­	­	­	­	­	­	­	­	­	­	­	­	­	­	V	V	SRR23920883	[17] Webster et al. 2023
223	E. rhusiopathiae	GCA_029073955.1	EMAI_81	1a	pig	Australia	1998	­	NA	NA	0.0207	0	n/a	0 / 51 (0%)	76	­	­	­	­	­	­	­	­	­	­	­	­	­	­	­	­	­	­	­	­	­	­	SRR23920881	[17] Webster et al. 2023
224	E. rhusiopathiae	GCA_029073885.1	EMAI_82	1a/2	pig	Australia	1998	­	NA	NA	0.019	0	n/a	0 / 51 (0%)	100	­	­	­	­	­	­	­	­	­	­	­	­	­	­	­	­	­	­	­	­	­	­	SRR23920880	[17] Webster et al. 2023
225	E. rhusiopathiae	GCA_029073865.1	EMAI_83	2	pig	Australia	1998	­	NA	NA	0.0214	0	n/a	0 / 51 (0%)	5	­	­	­	­	­	­	­	­	­	­	­	­	­	­	­	­	­	­	­	­	V	V	SRR23920879	[17] Webster et al. 2023
226	E. rhusiopathiae	GCA_029073845.1	EMAI_84	2	pig	Australia	ND	­	NA	NA	ND	ND	ND	ND	5	­	­	­	­	­	­	­	­	­	­	­	­	­	­	­	­	­	­	­	­	V	V	SRR23920878	[17] Webster et al. 2023
227	E. rhusiopathiae	GCA_029073805.1	EMAI_85	2	pig	Australia	1998	­	NA	NA	0.0214	0	n/a	0 / 51 (0%)	5	­	­	­	­	­	­	­	­	­	­	­	­	­	­	­	­	­	­	­	­	V	V	SRR23920877	[17] Webster et al. 2023
228	E. rhusiopathiae	GCA_029073785.1	EMAI_86	1a	pig	Australia	1998	­	NA	NA	0.0202	0	n/a	0 / 51 (0%)	90	­	­	­	­	­	­	­	­	­	­	­	­	­	­	­	­	­	­	­	­	­	­	SRR23920876	[17] Webster et al. 2023
229	E. rhusiopathiae	GCA_029073815.1	EMAI_87	1a	pig	Australia	1999	­	NA	NA	0.02	0	n/a	0 / 51 (0%)	75	­	­	­	­	­	­	­	­	­	­	­	­	­	­	­	­	­	­	­	­	­	­	SRR23920875	[17] Webster et al. 2023
230	E. rhusiopathiae	GCA_029073765.1	EMAI_88	2	vaccine	vaccine	1999	­	NA	NA	0.0212	0	n/a	0 / 51 (0%)	92	­	­	­	­	­	­	­	­	­	­	­	­	­	­	­	­	­	­	­	­	­	­	SRR23920874	[17] Webster et al. 2023
231	E. rhusiopathiae	GCA_029073745.1	EMAI_89	21	pig	Australia	1999	­	NA	NA	0.0213	0	n/a	0 / 51 (0%)	4	­	­	­	­	­	­	­	­	­	­	­	­	­	­	­	­	­	­	­	­	V	V	SRR23920873	[17] Webster et al. 2023
232	E. rhusiopathiae	GCA_029073695.1	EMAI_90	1a	pig	Australia	1999	­	NA	NA	0.0203	0	n/a	0 / 51 (0%)	76	­	­	­	­	­	­	­	­	­	­	­	­	­	­	­	­	­	­	­	­	­	­	SRR23920872	[17] Webster et al. 2023
233	E. rhusiopathiae	GCA_029073665.1	EMAI_91	1a/1b	pig	Australia	1999	V	lsaE, lnuB	52 Kb	0.8171	0.9445	n/a	44 / 51 (86.3%)	76	­	­	­	­	­			­	V	V	­	­	­	­	­		­	­	­	­	­	­	SRR23920842	[17] Webster et al. 2023
234	E. rhusiopathiae	GCA_029073715.1	EMAI_92	1b	pig	Australia	2000	V	spw, ant(6)-Ia, mef(A)	54 Kb	0.7214	0.949	n/a	40 / 51 (78.4%)	39	­	­	­	­	­	V	V	­			­	­	­	­	­	V	­	­	­	­	V	V	SRR23920841	[17] Webster et al. 2023
235	E. rhusiopathiae	GCA_029073645.1	EMAI_93	2	vaccine	vaccine	2000	­	NA	NA	0.0214	0	n/a	0 / 51 (0%)	5	­	­	­	­	­			­			­	­	­	­	­		­	­	­	­	V	V	SRR23920840	[17] Webster et al. 2023
236	E. rhusiopathiae	GCA_029073685.1	EMAI_94	1a	pig	Australia	2000	­	NA	NA	0.0203	0	n/a	0 / 51 (0%)	76	­	­	­	­	­	­	­	­	­	­	­	­	­	­	­	­	­	­	­	­	­	­	SRR23920839	[17] Webster et al. 2023
237	E. rhusiopathiae	GCA_029073625.1	EMAI_95	21	pig	Australia	2000	­	NA	NA	0.0223	0	n/a	0 / 51 (0%)	74	­	­	­	­	­	­	­	­	­	­	­	­	­	­	­	­	­	­	­	­	­	­	SRR23920838	[17] Webster et al. 2023
238	E. rhusiopathiae	GCA_029073595.1	EMAI_96	1a	pig	Australia	2001	­	NA	NA	0.0225	0	n/a	0 / 51 (0%)	76	­	­	­	­	­	­	­	­	­	­	­	­	­	­	­	­	­	­	­	­	­	­	SRR23920837	[17] Webster et al. 2023
239	E. rhusiopathiae	GCA_029073585.1	EMAI_97	1a	pig	Australia	2001	­	NA	NA	0.0207	0	n/a	0 / 51 (0%)	76	­	­	­	­	­	­	­	­	­	­	­	­	­	­	­	­	­	­	­	­	­	­	SRR23920836	[17] Webster et al. 2023
240	E. rhusiopathiae	GCA_029073545.1	EMAI_98	1a	pig	Australia	2002	­	NA	NA	0.0203	0	n/a	0 / 51 (0%)	104	­	­	­	­	­	­	­	­	­	­	­	­	­	­	­	­	­	­	­	­	­	­	SRR23920835	[17] Webster et al. 2023
241	E. rhusiopathiae	GCA_029073565.1	EMAI_99	1b	pig	Australia	2002	­	NA	NA	0.0232	0.7232	n/a	0 / 51 (0%)	99	­	­	­	­	­	­	­	­	­	­	­	­	­	­	­	­	­	­	­	­	­	­	SRR23920834	[17] Webster et al. 2023
242	E. rhusiopathiae	GCA_029073505.1	EMAI_100	2	pig	Australia	2005	­	NA	NA	0.0197	0	n/a	0 / 51 (0%)	85	­	­	­	­	­	­	­	­	­	­	­	­	­	­	­	­	­	­	­	­	­	­	SRR23920833	[17] Webster et al. 2023
243	E. rhusiopathiae	GCA_029073525.1	EMAI_101	1b	pig	Australia	2006	­	NA	NA	0.0246	0.7232	n/a	0 / 51 (0%)	99	­	­	­	­	­	­	­	­	­	­	­	­	­	­	­	­	­	­	­	­	­	­	SRR23920951	[17] Webster et al. 2023
244	E. rhusiopathiae	GCA_029073445.1	EMAI_102	2	pig	Australia	2006	­	NA	NA	0.0214	0	n/a	0 / 51 (0%)	5	­	­	­	­	­	­	­	­	­	­	­	­	­	­	­	­	­	­	­	­	V	V	SRR23920950	[17] Webster et al. 2023
245	E. rhusiopathiae	GCA_029073455.1	EMAI_103	1a	pig	Australia	2007	­	NA	NA	0.0203	0	n/a	0 / 51 (0%)	104	­	­	­	­	­	­	­	­	­	­	­	­	­	­	­	­	­	­	­	­	­	­	SRR23920949	[17] Webster et al. 2023
246	E. rhusiopathiae	GCA_029073475.1	EMAI_104	1a/2	pig	Australia	1990	­	NA	NA	0.022	0	n/a	0 / 51 (0%)	94	­	­	­	­	­	­	­	­	­	­	­	­	­	­	­	­	­	­	­	­	­	­	SRR23920948	[17] Webster et al. 2023
247	E. rhusiopathiae	GCA_029073425.1	EMAI_105	2	vaccine	vaccine	ND	­	NA	NA	0.0212	0	n/a	0 / 51 (0%)	92	­	­	­	­	­	­	­	­	­	­	­	­	­	­	­	­	­	­	­	­	­	­	SRR23920947	[17] Webster et al. 2023
248	E. rhusiopathiae	GCA_029073345.1	EMAI_106	1b	pig	Australia	2017	­	NA	NA	0.0221	0	n/a	0 / 51 (0%)	90	­	­	­	­	­	­	­	­	­	­	­	­	­	­	­	­	­	­	­	­	­	­	SRR23920946	[17] Webster et al. 2023
249	E. rhusiopathiae	GCA_029073355.1	EMAI_107	1b	pig	Australia	2017	­	NA	NA	0.0221	0	n/a	0 / 51 (0%)	90	­	­	­	­	­	­	­	­	­	­	­	­	­	­	­	­	­	­	­	­	­	­	SRR23920945	[17] Webster et al. 2023
250	E. rhusiopathiae	GCA_029073405.1	EMAI_108	1b	ND	Australia	2017	­	NA	NA	0.0216	0.8718	-1 bp	0 / 51 (0%)	99	­	­	­	­	­	­	­	­	­	­	­	­	­	­	­	­	­	­	­	­	­	­	SRR23920944	[17] Webster et al. 2023
251	E. rhusiopathiae	GCA_029073365.1	EMAI_109	1b	ND	Australia	2017	­	NA	NA	0.0216	0.8718	-1 bp	0 / 51 (0%)	99	­	­	­	­	­	­	­	­	­	­	­	­	­	­	­	­	­	­	­	­	­	­	SRR23920943	[17] Webster et al. 2023
252	E. rhusiopathiae	GCA_029073325.1	EMAI_112	1b	pig	Australia	2017	­	NA	NA	0.0216	0.8718	-1 bp	0 / 51 (0%)	83	­	­	­	­	­	­	­	­	­	­	­	­	­	­	­	­	­	­	­	­	­	­	SRR23920942	[17] Webster et al. 2023
253	E. rhusiopathiae	GCA_029073305.1	EMAI_113	1b	ND	Australia	2017	­	NA	NA	0.0216	0.8718	-1 bp	0 / 51 (0%)	83	­	­	­	­	­	­	­	­	­	­	­	­	­	­	­	­	­	­	­	­	­	­	SRR23920940	[17] Webster et al. 2023
254	E. rhusiopathiae	GCA_029073265.1	EMAI_114	1a/2	pig	Australia	2017	­	NA	NA	0.019	0	n/a	0 / 51 (0%)	90	­	­	­	­	­	­	­	­	­	­	­	­	­	­	­	­	­	­	­	­	­	­	SRR23920939	[17] Webster et al. 2023
255	E. rhusiopathiae	GCA_029073275.1	EMAI_115	1a/2	pig	Australia	2017	­	NA	NA	0.019	0	n/a	0 / 51 (0%)	83	­	­	­	­	­	­	­	­	­	­	­	­	­	­	­	­	­	­	­	­	­	­	SRR23920938	[17] Webster et al. 2023
256	E. rhusiopathiae	GCA_029102525.1	EMAI_116	1b	pig	Australia	2017	­	NA	NA	0.0214	0	n/a	0 / 51 (0%)	90	­	­	­	­	­	­	­	­	­	­	­	­	­	­	­	­	­	­	­	­	­	­	SRR23920937	[17] Webster et al. 2023
257	E. rhusiopathiae	GCA_029073235.1	EMAI_117	1b	pig	Australia	2017	­	NA	NA	0.0214	0	n/a	0 / 51 (0%)	90	­	­	­	­	­	­	­	­	­	­	­	­	­	­	­	­	­	­	­	­	­	­	SRR23920936	[17] Webster et al. 2023
258	E. rhusiopathiae	GCA_029073205.1	EMAI_118	1a	pig	Australia	2017	­	NA	NA	0.02	0	n/a	0 / 51 (0%)	75	­	­	­	­	­	­	­	­	­	­	­	­	­	­	­	­	­	­	­	­	­	­	SRR23920935	[17] Webster et al. 2023
259	E. rhusiopathiae	GCA_029073215.1	EMAI_119	1a	pig	Australia	2017	­	NA	NA	0.02	0	n/a	0 / 51 (0%)	75	­	­	­	­	­	­	­	­	­	­	­	­	­	­	­	­	­	­	­	­	­	­	SRR23920934	[17] Webster et al. 2023
260	E. rhusiopathiae	GCA_029073145.1	EMAI_120	1a	pig	Australia	2017	­	NA	NA	0.02	0	n/a	0 / 51 (0%)	75	­	­	­	­	­	­	­	­	­	­	­	­	­	­	­	­	­	­	­	­	­	­	SRR23920933	[17] Webster et al. 2023
261	E. rhusiopathiae	GCA_029073165.1	EMAI_121	~2(84%)	pig	Australia	2017	­	NA	NA	0.0214	0	n/a	0 / 51 (0%)	105	­	­	­	­	­	­	­	­	­	­	­	­	­	­	­	­	­	­	­	­	­	­	SRR23920932	[17] Webster et al. 2023
262	E. rhusiopathiae	GCA_029073175.1	EMAI_122	1a	pig	Australia	2017	­	NA	NA	0.02	0	n/a	0 / 51 (0%)	75	­	­	­	­	­	­	­	­	­	­	­	­	­	­	­	­	­	­	­	­	­	­	SRR23920931	[17] Webster et al. 2023
263	E. rhusiopathiae	GCA_029073125.1	EMAI_123	1a	pig	Australia	2017	­	NA	NA	0.02	0	n/a	0 / 51 (0%)	75	­	­	­	­	­	­	­	­	­	­	­	­	­	­	­	­	­	­	­	­	­	­	SRR23920929	[17] Webster et al. 2023
264	E. rhusiopathiae	GCA_029073105.1	EMAI_124	1a	pig	Australia	2017	­	NA	NA	0.02	0	n/a	0 / 51 (0%)	75	­	­	­	­	­	­	­	­	­	­	­	­	­	­	­	­	­	­	­	­	­	­	SRR23920928	[17] Webster et al. 2023
265	E. rhusiopathiae	GCA_029073065.1	EMAI_125	1a	pig	Australia	2017	­	NA	NA	0.0228	0	n/a	0 / 51 (0%)	82	­	­	­	­	­	­	­	­	­	­	­	­	­	­	­	­	­	­	­	­	­	­	SRR23920927	[17] Webster et al. 2023
266	E. rhusiopathiae	GCA_029102595.1	EMAI_126	2	pig	Australia	2017	­	NA	NA	0.0228	0	n/a	0 / 51 (0%)	82	­	­	­	­	­	­	­	­	­	­	­	­	­	­	­	­	­	­	­	­	­	­	SRR23920926	[17] Webster et al. 2023
267	E. rhusiopathiae	GCA_029073055.1	EMAI_127	21	pig	Australia	2017	­	NA	NA	0.019	0	n/a	0 / 51 (0%)	90	­	­	­	­	­	­	­	­	­	­	­	­	­	­	­	­	­	­	­	­	­	­	SRR23920925	[17] Webster et al. 2023
268	E. rhusiopathiae	GCA_029073045.1	EMAI_128	21	pig	Australia	2017	­	NA	NA	0.0166	0	n/a	0 / 51 (0%)	91	­	­	­	­	­	­	­	­	­	­	­	­	­	­	­	­	­	­	­	­	­	­	SRR23920924	[17] Webster et al. 2023
269	E. rhusiopathiae	GCA_029073025.1	EMAI_129	1b	pig	Australia	2017	­	NA	NA	0.0232	0.7232	n/a	0 / 51 (0%)	99	­	­	­	­	­	­	­	­	­	­	­	­	­	­	­	­	­	­	­	­	­	­	SRR23920923	[17] Webster et al. 2023
270	E. rhusiopathiae	GCA_029073005.1	EMAI_130	1a	pig	Australia	2017	­	NA	NA	0.0221	0	n/a	0 / 51 (0%)	93	­	­	­	­	­	­	­	­	­	­	­	­	­	­	­	­	­	­	­	­	­	­	SRR23920922	[17] Webster et al. 2023
271	E. rhusiopathiae	GCA_029072975.1	EMAI_131	1a	pig	Australia	2017	­	NA	NA	0.0221	0	n/a	0 / 51 (0%)	93	­	­	­	­	­	­	­	­	­	­	­	­	­	­	­	­	­	­	­	­	­	­	SRR23920921	[17] Webster et al. 2023
272	E. rhusiopathiae	GCA_029072965.1	EMAI_132	1b	pig	Australia	2017	­	NA	NA	ND	ND	ND	ND	99	­	­	­	­	­	­	­	­	­	­	­	­	­	­	­	­	­	­	­	­	­	­	SRR23920920	[17] Webster et al. 2023
273	E. rhusiopathiae	GCA_029072945.1	EMAI_133	1a	pig	Australia	2017	­	NA	NA	0.0221	0	n/a	0 / 51 (0%)	93	­	­	­	­	­	­	­	­	­	­	­	­	­	­	­	­	­	­	­	­	­	­	SRR23920918	[17] Webster et al. 2023
274	E. rhusiopathiae	GCA_029072905.1	EMAI_134	1a	pig	Australia	2017	­	NA	NA	ND	ND	ND	ND	93	­	­	­	­	­	­	­	­	­	­	­	­	­	­	­	­	­	­	­	­	­	­	SRR23920917	[17] Webster et al. 2023
275	E. rhusiopathiae	GCA_029072925.1	EMAI_135	1a	pig	Australia	2017	­	NA	NA	ND	ND	ND	ND	93	­	­	­	­	­	­	­	­	­	­	­	­	­	­	­	­	­	­	­	­	­	­	SRR23920916	[17] Webster et al. 2023
276	E. rhusiopathiae	GCA_029072885.1	EMAI_136	1a	pig	Australia	2017	­	NA	NA	0.0221	0	n/a	0 / 51 (0%)	93	­	­	­	­	­	­	­	­	­	­	­	­	­	­	­	­	­	­	­	­	­	­	SRR23920915	[17] Webster et al. 2023
277	E. rhusiopathiae	GCA_029072855.1	EMAI_137	1b	pig	Australia	2017	­	NA	NA	0.0232	0.7232	n/a	0 / 51 (0%)	99	­	­	­	­	­	­	­	­	­	­	­	­	­	­	­	­	­	­	­	­	­	­	SRR23920914	[17] Webster et al. 2023
278	E. rhusiopathiae	GCA_029072805.1	EMAI_138	1a	pig	Australia	2017	­	NA	NA	0.02	0	n/a	0 / 51 (0%)	75	­	­	­	­	­	­	­	­	­	­	­	­	­	­	­	­	­	­	­	­	­	­	SRR23920913	[17] Webster et al. 2023
279	E. rhusiopathiae	GCA_029072845.1	EMAI_139	1a	pig	Australia	2017	­	NA	NA	0.0196	0	n/a	0 / 51 (0%)	75	­	­	­	­	­	­	­	­	­	­	­	­	­	­	­	­	­	­	­	­	­	­	SRR23920912	[17] Webster et al. 2023
280	E. rhusiopathiae	GCA_029072815.1	EMAI_140	2	pig	Australia	2017	­	NA	NA	0.0214	0	n/a	0 / 51 (0%)	5	­	­	­	­	­	­	­	­			­	­	­	­	­	­	­	­	­	­	V	V	SRR23920911	[17] Webster et al. 2023
281	E. rhusiopathiae	GCA_029072785.1	EMAI_141	11	pig	Australia	2017	V	lsaE, lnuB	53 Kb	0.7818	0.9467	+520 bp	42 / 51 (82.4%)	72	­	­	­	­	­	­	­	­	V	V	­	­	­	­	­	­	­	­	­	­	V	V	SRR23920910	[17] Webster et al. 2023
282	E. rhusiopathiae	GCA_029072765.1	EMAI_142	1a	pig	Australia	2017	­	NA	NA	0.0203	0	n/a	0 / 51 (0%)	76	­	­	­	­	­	­	­	­	­	­	­	­	­	­	­	­	­	­	­	­	­	­	SRR23920909	[17] Webster et al. 2023
283	E. rhusiopathiae	GCA_029072745.1	EMAI_143	1a	pig	Australia	2017	­	NA	NA	0.0218	0	n/a	0 / 51 (0%)	80	­	­	­	­	­	­	­	­	­	­	­	­	­	­	­	­	­	­	­	­	­	­	SRR23920907	[17] Webster et al. 2023
284	E. rhusiopathiae	GCA_029072675.1	EMAI_144	1b	pig	Australia	2017	­	NA	NA	0.0246	0.6513	0 bp	0 / 51 (0%)	98	­	­	­	­	­	­	­	­	­	­	­	­	­	­	­	­	­	­	­	­	­	­	SRR23920906	[17] Webster et al. 2023
285	E. rhusiopathiae	GCA_029072665.1	EMAI_145	1a	pig	Australia	2017	­	NA	NA	0.0194	0	n/a	0 / 51 (0%)	75	­	­	­	­	­	­	­	­	­	­	­	­	­	­	­	­	­	­	­	­	­	­	SRR23920905	[17] Webster et al. 2023
286	E. rhusiopathiae	GCA_029072645.1	EMAI_146	1a	pig	Australia	2017	­	NA	NA	0.0194	0	n/a	0 / 51 (0%)	75	­	­	­	­	­	­	­	­	­	­	­	­	­	­	­	­	­	­	­	­	­	­	SRR23920904	[17] Webster et al. 2023
287	E. rhusiopathiae	GCA_029072705.1	EMAI_147	2	pig	Australia	2017	­	NA	NA	0.0214	0	n/a	0 / 51 (0%)	5	­	­	­	­	­	­	­	­	­	­	­	­	­	­	­	­	­	­	­	­	V	V	SRR23920903	[17] Webster et al. 2023
288	E. rhusiopathiae	GCA_029072715.1	EMAI_148	1a	pig	Australia	2017	­	NA	NA	0.0203	0	n/a	0 / 51 (0%)	76	­	­	­	­	­	­	­	­	­	­	­	­	­	­	­	­	­	­	­	­	­	­	SRR23920902	[17] Webster et al. 2023
289	E. rhusiopathiae	GCA_029072605.1	EMAI_149	1a	pig	Australia	2017	­	NA	NA	0.0202	0	n/a	0 / 51 (0%)	90	­	­	­	­	­	­	­	­	­	­	­	­	­	­	­	­	­	­	­	­	­	­	SRR23920901	[17] Webster et al. 2023
290	E. rhusiopathiae	GCA_029072545.1	EMAI_150	1a	pig	Australia	2017	­	NA	NA	0.0203	0	n/a	0 / 51 (0%)	76	­	­	­	­	­	­	­	­	­	­	­	­	­	­	­	­	­	­	­	­	­	­	SRR23920900	[17] Webster et al. 2023
291	E. rhusiopathiae	GCA_029072545.1	EMAI_151	1a	pig	Australia	2017	­	NA	NA	0.0196	0	n/a	0 / 51 (0%)	76	­	­	­	­	­	­	­	­	­	­	­	­	­	­	­	­	­	­	­	­	­	­	SRR23920899	[17] Webster et al. 2023
292	E. rhusiopathiae	GCA_029072565.1	EMAI_152	1a	pig	Australia	2017	­	NA	NA	0.0217	0	n/a	0 / 51 (0%)	74	­	­	­	­	­	­	­	­	­	­	­	­	­	­	­	­	­	­	­	­	­	­	SRR23920870	[17] Webster et al. 2023
293	E. rhusiopathiae	GCA_029072555.1	EMAI_153	1a	pig	Australia	2017	­	NA	NA	0.0196	0	n/a	0 / 51 (0%)	76	­	­	­	­	­	­	­	­	­	­	­	­	­	­	­	­	­	­	­	­	­	­	SRR23920868	[17] Webster et al. 2023
294	E. rhusiopathiae	GCA_029072525.1	EMAI_154	1a	pig	Australia	2017	­	NA	NA	0.0196	0	n/a	0 / 51 (0%)	76	­	­	­	­	­	­	­	­	­	­	­	­	­	­	­	­	­	­	­	­	­	­	SRR23920867	[17] Webster et al. 2023
295	E. rhusiopathiae	GCA_029072445.1	EMAI_155	1a	pig	Australia	2017	­	NA	NA	0.0196	0	n/a	0 / 51 (0%)	76	­	­	­	­	­	­	­	­	­	­	­	­	­	­	­	­	­	­	­	­	­	­	SRR23920866	[17] Webster et al. 2023
296	E. rhusiopathiae	GCA_029072505.1	EMAI_156	1a	pig	Australia	2017	­	NA	NA	0.0196	0	n/a	0 / 51 (0%)	76	­	­	­	­	­	­	­	­	­	­	­	­	­	­	­	­	­	­	­	­	­	­	SRR23920865	[17] Webster et al. 2023
297	E. rhusiopathiae	GCA_029072485.1	EMAI_157	1a	pig	Australia	2017	­	NA	NA	0.0196	0	n/a	0 / 51 (0%)	76	­	­	­	­	­	­	­	­	­	­	­	­	­	­	­	­	­	­	­	­	­	­	SRR23920864	[17] Webster et al. 2023
298	E. rhusiopathiae	GCA_029072465.1	EMAI_158	1a	pig	Australia	2017	­	NA	NA	0.0196	0	n/a	0 / 51 (0%)	76	­	­	­	­	­	­	­	­	­	­	­	­	­	­	­	­	­	­	­	­	­	­	SRR23920863	[17] Webster et al. 2023
299	E. rhusiopathiae	GCA_029072425.1	EMAI_159	1a	pig	Australia	2017	­	NA	NA	0.0213	0	n/a	0 / 51 (0%)	97	­	­	­	­	­	­	­	­	­	­	­	­	­	­	­	­	­	­	­	­	­	­	SRR23920862	[17] Webster et al. 2023
300	E. rhusiopathiae	GCA_029072385.1	EMAI_160	1a	pig	Australia	2017	­	NA	NA	0.0198	0	n/a	0 / 51 (0%)	76	­	­	­	­	­	­	­	­	­	­	­	­	­	­	­	­	­	­	­	­	­	­	SRR23920861	[17] Webster et al. 2023
301	E. rhusiopathiae	GCA_029072405.1	EMAI_161	1b	pig	Australia	2017	­	NA	NA	0.0232	0.7232	n/a	0 / 51 (0%)	99	­	­	­	­	­	­	­	­	­	­	­	­	­	­	­	­	­	­	­	­	­	­	SRR23920860	[17] Webster et al. 2023
302	E. rhusiopathiae	GCA_029072365.1	EMAI_162	1b	pig	Australia	2017	­	NA	NA	0.0232	0.7232	n/a	0 / 51 (0%)	99	­	­	­	­	­	­	­	­	­	­	­	­	­	­	­	­	­	­	­	­	­	­	SRR23920859	[17] Webster et al. 2023
303	E. rhusiopathiae	GCA_029072325.1	EMAI_163	1b	pig	Australia	2017	­	NA	NA	0.0232	0.7232	n/a	0 / 51 (0%)	99	­	­	­	­	­	­	­	­	­	­	­	­	­	­	­	­	­	­	­	­	­	­	SRR23920857	[17] Webster et al. 2023
304	E. rhusiopathiae	GCA_029072345.1	EMAI_164	1b	pig	Australia	2017	­	NA	NA	0.0232	0.7232	n/a	0 / 51 (0%)	99	­	­	­	­	­	­	­	­	­	­	­	­	­	­	­	­	­	­	­	­	­	­	SRR23920856	[17] Webster et al. 2023
305	E. rhusiopathiae	GCA_029072235.1	EMAI_165	1b	pig	Australia	2017	­	NA	NA	0.0232	0.7232	n/a	0 / 51 (0%)	99	­	­	­	­	­	­	­	­	­	­	­	­	­	­	­	­	­	­	­	­	­	­	SRR23920855	[17] Webster et al. 2023
306	E. rhusiopathiae	GCA_029072225.1	EMAI_166	1a	pig	Australia	2017	­	NA	NA	0.0196	0	n/a	0 / 51 (0%)	76	­	­	­	­	­	­	­	­	­	­	­	­	­	­	­	­	­	­	­	­	­	­	SRR23920854	[17] Webster et al. 2023
307	E. rhusiopathiae	GCA_029072265.1	EMAI_167	1a	pig	Australia	2017	­	NA	NA	0.0196	0	n/a	0 / 51 (0%)	76	­	­	­	­	­	­	­	­	­	­	­	­	­	­	­	­	­	­	­	­	­	­	SRR23920853	[17] Webster et al. 2023
308	E. rhusiopathiae	GCA_029072295.1	EMAI_168	1a	pig	Australia	2017	­	NA	NA	0.0196	0	n/a	0 / 51 (0%)	76	­	­	­	­	­	­	­	­	­	­	­	­	­	­	­	­	­	­	­	­	­	­	SRR23920852	[17] Webster et al. 2023
309	E. rhusiopathiae	GCA_029072285.1	EMAI_169	1b	pig	Australia	2017	­	NA	NA	0.0232	0.7232	n/a	0 / 51 (0%)	99	­	­	­	­	­	­	­	­	­	­	­	­	­	­	­	­	­	­	­	­	­	­	SRR23920851	[17] Webster et al. 2023
310	E. rhusiopathiae	GCA_029072145.1	EMAI_170	1a	pig	Australia	2017	­	NA	NA	0.0221	0	n/a	0 / 51 (0%)	93	­	­	­	­	­	­	­	­	­	­	­	­	­	­	­	­	­	­	­	­	­	­	SRR23920850	[17] Webster et al. 2023
311	E. rhusiopathiae	GCA_029072205.1	EMAI_171	1a	pig	Australia	2017	­	NA	NA	0.0221	0	n/a	0 / 51 (0%)	93	­	­	­	­	­	­	­	­	­	­	­	­	­	­	­	­	­	­	­	­	­	­	SRR23920849	[17] Webster et al. 2023
312	E. rhusiopathiae	GCA_029072125.1	EMAI_172	1a	pig	Australia	2017	­	NA	NA	0.0221	0	n/a	0 / 51 (0%)	93	­	­	­	­	­	­	­	­	­	­	­	­	­	­	­	­	­	­	­	­	­	­	SRR23920848	[17] Webster et al. 2023
313	E. rhusiopathiae	GCA_029072155.1	EMAI_173	1a	pig	Australia	2017	­	NA	NA	0.0221	0	n/a	0 / 51 (0%)	93	­	­	­	­	­	­	­	­	­	­	­	­	­	­	­	­	­	­	­	­	­	­	SRR23920846	[17] Webster et al. 2023
314	E. rhusiopathiae	GCA_029072135.1	EMAI_174	1b	pig	Australia	2017	­	NA	NA	0.0232	0.7232	n/a	0 / 51 (0%)	99	­	­	­	­	­	­	­	­	­	­	­	­	­	­	­	­	­	­	­	­	­	­	SRR23920845	[17] Webster et al. 2023
315	E. rhusiopathiae	GCA_029072085.1	EMAI_175	1a	pig	Australia	2017	­	NA	NA	0.0205	0	n/a	0 / 51 (0%)	76	­	­	­	­	­	­	­	­	­	­	­	­	­	­	­	­	­	­	­	­	­	­	SRR23920844	[17] Webster et al. 2023
316	E. rhusiopathiae	GCA_029072035.1	EMAI_176	1a	pig	Australia	2017	­	NA	NA	0.0215	0.8718	-1 bp	0 / 51 (0%)	80	­	­	­	­	­	­	­	­	­	­	­	­	­	­	­	­	­	­	­	­	­	­	SRR23920843	[17] Webster et al. 2023
317	E. rhusiopathiae	GCA_029072045.1	EMAI_177	21	pig	Australia	2017	­	NA	NA	0.019	0	n/a	0 / 51 (0%)	90	­	­	­	­	­	­	­	­	­	­	­	­	­	­	­	­	­	­	­	­	­	­	SRR23920832	[17] Webster et al. 2023
318	E. rhusiopathiae	GCA_029072025.1	EMAI_178	21	pig	Australia	2017	­	NA	NA	0.019	0	n/a	0 / 51 (0%)	90	­	­	­	­	­	­	­	­	­	­	­	­	­	­	­	­	­	­	­	­	­	­	SRR23920831	[17] Webster et al. 2023
319	E. rhusiopathiae	GCA_029072095.1	EMAI_179	21	pig	Australia	2017	­	NA	NA	0.0166	0	n/a	0 / 51 (0%)	90	­	­	­	­	­	­	­	­	­	­	­	­	­	­	­	­	­	­	­	­	­	­	SRR23920830	[17] Webster et al. 2023
320	E. rhusiopathiae	GCA_029072005.1	EMAI_180	1a	pig	Australia	2017	­	NA	NA	0.0221	0	n/a	0 / 51 (0%)	93	­	­	­	­	­	­	­	­	­	­	­	­	­	­		­	­	­	­	­	­	­	SRR23920829	[17] Webster et al. 2023
No.	Species	GenBank ACC.No/ Run	Strain	Serovar	Host	Country	Collection date	Region homologous to the MD-Er670 prophage	Resistnce genes located within prophage region	Prophage size	Coverage	Identity	Length discrepancy	Expected genes in locus	ST (MLST)	bleO	aadD	ant(9)-Ia [aad9]	spc	str	spw	ant(6)-Ia	aph(3')-III	lnu(B)	lsa€	erm(47)	erm(B)	erm(G)	erm(T)	erm(A)	mef(A)	msr(D)	mph(B)	lnu(D)-like	tet(T)	tet(M)	transposon Tn916	GenBank ACC.No/ Run	Reference	Notes
321	E.rhusiopathiae	ERR10300505	21S01196	1a	porpoise	Netherlands	2021	­	NA	NA	0.021	0	n/a	0 / 51 (0%)	9	­	­	­	­	­	­	­	­	­	­	­	­	­	­	­	­	­	­	­	­	­	­	ERR10300505	[57] Ijsseldijk et al. 2023
322	E.rhusiopathiae	ERR10300506	21S01197	2	porpoise	Netherlands	2021	­	NA	NA	0.0225	0	n/a	0 / 51 (0%)	156	­	­	­	­	­	­	­	­	­	­	­	­	­	­	­	­	­	­	­	­	­	­	ERR10300506	[57] Ijsseldijk et al. 2023
323	E.rhusiopathiae	ERR10300507	21S01198	2	porpoise	Netherlands	2021	­	NA	NA	0.0217	0	n/a	0 / 51 (0%)	156	­	­	­	­	­	­	­	­	­	­	­	­	­	­	­	­	­	­	­	­	­	­	ERR10300507	[57] Ijsseldijk et al. 2023
324	E.rhusiopathiae	ERR10300508	21S01199	2	porpoise	Netherlands	2021	­	NA	NA	0.0217	0	n/a	0 / 51 (0%)	156	­	­	­	­	­	­	­	­	­	­	­	­	­	­	­	­	­	­	­	­	­	­	ERR10300508	[57] Ijsseldijk et al. 2023
325	E.rhusiopathiae	ERR10300509	21S01200	2	porpoise	Netherlands	2021	­	NA	NA	0.021	0	n/a	0 / 51 (0%)	9	­	­	­	­	­	­	­	­	­	­	­	­	­	­	­	­	­	­	­	­	­	­	ERR10300509	[57] Ijsseldijk et al. 2023
326	E.rhusiopathiae	ERR10300510	21S01201	1a/2	porpoise	Netherlands	2021	­	NA	NA	0.021	0	n/a	0 / 51 (0%)	9	­	­	­	­	­	­	­	­	­	­	­	­	­	­	­	­	­	­	­	­	­	­	ERR10300510	[57] Ijsseldijk et al. 2023
327	E.rhusiopathiae	ERR10300511	21S01202	1a	porpoise	Netherlands	2021	­	NA	NA	0.021	0	n/a	0 / 51 (0%)	9	­	­	­	­	­	­	­	­	­	­	­	­	­	­	­	­	­	­	­	­	­	­	ERR10300511	[57] Ijsseldijk et al. 2023
328	E.rhusiopathiae	ERR10300512	21S01203	1a/2	porpoise	Netherlands	2021	­	NA	NA	0.021	0	n/a	0 / 51 (0%)	9	­	­	­	­	­	­	­	­	­	­	­	­	­	­	­	­	­	­	­	­	­	­	ERR10300512	[57] Ijsseldijk et al. 2023
329	E.rhusiopathiae	ERR10300513	21S01204	1a/2	porpoise	Netherlands	2021	­	NA	NA	0.021	0	n/a	0 / 51 (0%)	9	­	­	­	­	­	­	­	­	­	­	­	­	­	­	­	­	­	­	­	­	­	­	ERR10300513	[57] Ijsseldijk et al. 2023
330	E.rhusiopathiae	ERR10300514	21S01205	1a/2	porpoise	Netherlands	2021	­	NA	NA	0.021	0	n/a	0 / 51 (0%)	9	­	­	­	­	­	­	­	­	­	­	­	­	­	­	­	­	­	­	­	­	­	­	ERR10300514	[57] Ijsseldijk et al. 2023
331	E.rhusiopathiae	ERR10300515	21S01206	1a/2	porpoise	Netherlands	2021	­	NA	NA	0.021	0	n/a	0 / 51 (0%)	9	­	­	­	­	­	­	­	­	­	­	­	­	­	­	­	­	­	­	­	­	­	­	ERR10300515	[57] Ijsseldijk et al. 2023
332	E.rhusiopathiae	ERR10300516	21S01207	2	porpoise	Netherlands	2021	­	NA	NA	0.0217	0	n/a	0 / 51 (0%)	156	­	­	­	­	­	­	­	­	­	­	­	­	­	­	­	­	­	­	­	­	­	­	ERR10300516	[57] Ijsseldijk et al. 2023
333	E.rhusiopathiae	ERR10300517	21S01208	1a/2	porpoise	Netherlands	2021	­	NA	NA	0.021	0	n/a	0 / 51 (0%)	9	­	­	­	­	­	­	­	­	­	­	­	­	­	­	­	­	­	­	­	­	­	­	ERR10300517	[57] Ijsseldijk et al. 2023
334	E.rhusiopathiae	ERR10300518	21S01209	1a/2	porpoise	Netherlands	2021	­	NA	NA	0.0216	0	n/a	0 / 51 (0%)	9	­	­	­	­	­	­	­	­	­	­	­	­	­	­	­	­	­	­	­	­	­	­	ERR10300518	[57] Ijsseldijk et al. 2023
335	E.rhusiopathiae	ERR10300519	21S01210	1a/2	porpoise	Netherlands	2021	­	NA	NA	0.021	0	n/a	0 / 51 (0%)	9	­	­	­	­	­	­	­	­	­	­	­	­	­	­	­	­	­	­	­	­	­	­	ERR10300519	[57] Ijsseldijk et al. 2023
336	E.rhusiopathiae	ERR10300520	21S01211	2	porpoise	Netherlands	2021	­	NA	NA	0.0217	0	n/a	0 / 51 (0%)	156	­	­	­	­	­	­	­	­	­	­	­	­	­	­	­	­	­	­	­	­	­	­	ERR10300520	[57] Ijsseldijk et al. 2023
337	E.rhusiopathiae	ERR10300521	21S01212	1a/2	porpoise	Netherlands	2021	­	NA	NA	0.021	0	n/a	0 / 51 (0%)	9	­	­	­	­	­	­	­	­	­	­	­	­	­	­	­	­	­	­	­	­	­	­	ERR10300521	[57] Ijsseldijk et al. 2023
338	E.rhusiopathiae	ERR10300522	21S01213	1a/2	porpoise	Netherlands	2021	­	NA	NA	0.021	0	n/a	0 / 51 (0%)	9	­	­	­	­	­	­	­	­	­	­	­	­	­	­	­	­	­	­	­	­	­	­	ERR10300522	[57] Ijsseldijk et al. 2023
No.	Species	GenBank ACC.No/ Run	Strain	Serovar	Host	Country	Collection date	Region homologous to the MD-Er670 prophage	Resistnce genes located within prophage region	Prophage size	Coverage	Identity	Length discrepancy	Expected genes in locus	ST (MLST)	bleO	aadD	ant(9)-Ia [aad9]	spc	str	spw	ant(6)-Ia	aph(3')-III	lnu(B)	lsa€	erm(47)	erm(B)	erm(G)	erm(T)	erm(A)	mef(A)	msr(D)	mph(B)	lnu(D)-like	tet(T)	tet(M)	transposon Tn916	GenBank ACC.No/ Run	Reference	Notes
339	E. rhusiopathiae	DRR035663	Kagoshima 11A	1a	pig	Japan	2011	­	NA	NA	0.0186	0	n/a	0 / 51 (0%)	ND	ND	ND	ND	ND	ND	ND	ND	ND	­	ND	ND	ND	ND	ND	ND	ND	ND	ND	ND	ND	ND	ND	DRR035663	[18] Ogawa et al. 2017
340	E. rhusiopathiae	DRR035664	Chiba 90	1a	pig	Japan	1990	­	NA	NA	0.0186	0	n/a	0 / 51 (0%)	ND	ND	ND	ND	ND	ND	ND	ND	ND	­	ND	ND	ND	ND	ND	ND	ND	ND	ND	ND	ND	ND	ND	DRR035664	[18] Ogawa et al. 2017
341	E. rhusiopathiae	DRR035665	Chiba 91	1a	pig	Japan	1991	V	spw, ant(6)-Ia, tetM	???	0.7284	0.9272	n/a	40 / 51 (78.4%)	ND	­	­	­	­	­	V	V	­	­	­	­	­	­	­	­	­	­	­	­	V	­	­	DRR035665	[18] Ogawa et al. 2017
342	E. rhusiopathiae	DRR035666	Saitama 91	1a	pig	Japan	1991	V	spw, ant(6)-Ia, tetM	???	0.7284	0.9272	n/a	40 / 51 (78.4%)	ND	­	­	­	­	­	V	V	­	­	­	­	­	­	­	­	­	­	­	­	V	­	­	DRR035666	[18] Ogawa et al. 2017
343	E. rhusiopathiae	DRR035667	Chiba 92A	1a	pig	Japan	1992	V	spw, ant(6)-Ia, tetM	???	0.7284	0.9272	n/a	40 / 51 (78.4%)	ND	­	­	­	­	­	V	V	­	­	­	­	­	­	­	­	­	­	­	­	V	­	­	DRR035667	[18] Ogawa et al. 2017
344	E. rhusiopathiae	DRR035668	Chiba 92B	1a	pig	Japan	1992	V	spw, ant(6)-Ia, tetM	???	0.7276	0.9413	n/a	40 / 51 (78.4%)	ND	­	­	­	­	­	V	V	­	­	­	­	­	­	­	­	­	­	­	­	V	­	­	DRR035668	[18] Ogawa et al. 2017
345	E. rhusiopathiae	DRR035669	Chiba 93	1a	pig	Japan	1993	V	spw, ant(6)-Ia, tetM	???	0.7284	0.9272	n/a	40 / 51 (78.4%)	ND	­	­	­	­	­	V	V	­	­	­	­	­	­	­	­	­	­	­	­	V	­	­	DRR035669	[18] Ogawa et al. 2017
346	E. rhusiopathiae	DRR035670	Saitama 94	1a	pig	Japan	1994	­		NA	0.018	0	n/a	0 / 51 (0%)	ND	ND	ND	ND	ND	ND	ND	ND	ND	­	ND	ND	ND	ND	ND	ND	ND	ND	ND	ND	ND	ND	ND	DRR035670	[18] Ogawa et al. 2017
347	E. rhusiopathiae	DRR035671	Kanagawa 95	1a	pig	Japan	1995	V	spw, ant(6)-Ia, tetM	???	0.7284	0.9272	n/a	40 / 51 (78.4%)	ND	­	­	­	­	­	V	V	­	­	­	­	­	­	­	­	­	­	­	­	V	­	­	DRR035671	[18] Ogawa et al. 2017
348	E. rhusiopathiae	DRR035672	Nagano 98	1a	pig	Japan	1998	V	spw, ant(6)-Ia, tetM	???	0.7284	0.9271	n/a	39 / 51 (76.5%)	ND	­	­	­	­	­	V	V	­	­	­	­	­	­	­	­	­	­	­	­	V	­	­	DRR035672	[18] Ogawa et al. 2017
349	E. rhusiopathiae	DRR035673	Mie 99	1a	pig	Japan	1999	­		NA	0.0186	0	n/a	0 / 51 (0%)	ND	ND	ND	ND	ND	ND	ND	ND	ND	­	ND	ND	ND	ND	ND	ND	ND	ND	ND	ND	ND	ND	ND	DRR035673	[18] Ogawa et al. 2017
350	E. rhusiopathiae	DRR035674	Akita 00	1a	pig	Japan	2000	­		NA	0.0186	0	n/a	0 / 51 (0%)	ND	ND	ND	ND	ND	ND	ND	ND	ND	­	ND	ND	ND	ND	ND	ND	ND	ND	ND	ND	ND	ND	ND	DRR035674	[18] Ogawa et al. 2017
351	E. rhusiopathiae	DRR035675	Saitama 01	1a	pig	Japan	2001	V	spw, ant(6)-Ia, tetM	???	0.7284	0.9272	n/a	40 / 51 (78.4%)	ND	­	­	­	­	­	V	V	­	­	­	­	­	­	­	­	­	­	­	­	V	­	­	DRR035675	[18] Ogawa et al. 2017
352	E. rhusiopathiae	DRR035676	Okinawa 04	1a	pig	Japan	2004	­	NA	NA	0.0186	0	n/a	0 / 51 (0%)	ND	ND	ND	ND	ND	ND	ND	ND	ND	­	ND	ND	ND	ND	ND	ND	ND	ND	ND	ND	ND	ND	ND	DRR035676	[18] Ogawa et al. 2017
353	E. rhusiopathiae	DRR035677	Mie 04	1a	pig	Japan	2004	­	NA	NA	0.0186	0	n/a	0 / 51 (0%)	ND	ND	ND	ND	ND	ND	ND	ND	ND	­	ND	ND	ND	ND	ND	ND	ND	ND	ND	ND	ND	ND	ND	DRR035677	[18] Ogawa et al. 2017
354	E. rhusiopathiae	DRR035678	Saitama 06	1a	pig	Japan	2006	­	NA	NA	0.0186	0	n/a	0 / 51 (0%)	ND	ND	ND	ND	ND	ND	ND	ND	ND	­	ND	ND	ND	ND	ND	ND	ND	ND	ND	ND	ND	ND	ND	DRR035678	[18] Ogawa et al. 2017
355	E. rhusiopathiae	DRR035679	Aichi 07	1a	pig	Japan	2007	­	NA	NA	0.0186	0	n/a	0 / 51 (0%)	ND	ND	ND	ND	ND	ND	ND	ND	ND	­	ND	ND	ND	ND	ND	ND	ND	ND	ND	ND	ND	ND	ND	DRR035679	[18] Ogawa et al. 2017
356	E. rhusiopathiae	DRR035680	Aichi 08A	1a	pig	Japan	2008	­	NA	NA	0.0186	0	n/a	0 / 51 (0%)	ND	ND	ND	ND	ND	ND	ND	ND	ND	­	ND	ND	ND	ND	ND	ND	ND	ND	ND	ND	ND	ND	ND	DRR035680	[18] Ogawa et al. 2017
357	E. rhusiopathiae	DRR035681	Aichi 08B	1a	pig	Japan	2008	­	NA	NA	0.0186	0	n/a	0 / 51 (0%)	ND	ND	ND	ND	ND	ND	ND	ND	ND	­	ND	ND	ND	ND	ND	ND	ND	ND	ND	ND	ND	ND	ND	DRR035681	[18] Ogawa et al. 2017
358	E. rhusiopathiae	DRR035682	Gunma 08	1a	pig	Japan	2008	­	NA	NA	0.0186	0	n/a	0 / 51 (0%)	ND	ND	ND	ND	ND	ND	ND	ND	ND	­	ND	ND	ND	ND	ND	ND	ND	ND	ND	ND	ND	ND	ND	DRR035682	[18] Ogawa et al. 2017
359	E. rhusiopathiae	DRR035683	Gunma 09	1a	pig	Japan	2009	­	NA	NA	0.0186	0	n/a	0 / 51 (0%)	ND	ND	ND	ND	ND	ND	ND	ND	ND	­	ND	ND	ND	ND	ND	ND	ND	ND	ND	ND	ND	ND	ND	DRR035683	[18] Ogawa et al. 2017
360	E. rhusiopathiae	DRR035684	Ibaraki 09	1a	pig	Japan	2009	­	NA	NA	0.0186	0	n/a	0 / 51 (0%)	ND	ND	ND	ND	ND	ND	ND	ND	ND	­	ND	ND	ND	ND	ND	ND	ND	ND	ND	ND	ND	ND	ND	DRR035684	[18] Ogawa et al. 2017
361	E. rhusiopathiae	DRR035685	Chiba 09	1a	pig	Japan	2009	­	NA	NA	0.0186	0	n/a	0 / 51 (0%)	ND	ND	ND	ND	ND	ND	ND	ND	ND	­	ND	ND	ND	ND	ND	ND	ND	ND	ND	ND	ND	ND	ND	DRR035685	[18] Ogawa et al. 2017
362	E. rhusiopathiae	DRR035686	Aomori 09	1a	pig	Japan	2009	­	NA	NA	0.0186	0	n/a	0 / 51 (0%)	ND	ND	ND	ND	ND	ND	ND	ND	ND	­	ND	ND	ND	ND	ND	ND	ND	ND	ND	ND	ND	ND	ND	DRR035686	[18] Ogawa et al. 2017
363	E. rhusiopathiae	DRR035687	Yamanashi 10	1a	pig	Japan	2010	­	NA	NA	0.0186	0	n/a	0 / 51 (0%)	ND	ND	ND	ND	ND	ND	ND	ND	ND	­	ND	ND	ND	ND	ND	ND	ND	ND	ND	ND	ND	ND	ND	DRR035687	[18] Ogawa et al. 2017
364	E. rhusiopathiae	DRR035688	Gifu 10	1a	pig	Japan	2010	­	NA	NA	0.0186	0	n/a	0 / 51 (0%)	ND	ND	ND	ND	ND	ND	ND	ND	ND	­	ND	ND	ND	ND	ND	ND	ND	ND	ND	ND	ND	ND	ND	DRR035688	[18] Ogawa et al. 2017
365	E. rhusiopathiae	DRR035689	Nagasaki 11A	1a	pig	Japan	2011	­	NA	NA	0.0186	0	n/a	0 / 51 (0%)	ND	ND	ND	ND	ND	ND	ND	ND	ND	­	ND	ND	ND	ND	ND	ND	ND	ND	ND	ND	ND	ND	ND	DRR035689	[18] Ogawa et al. 2017
366	E. rhusiopathiae	DRR035690	Nagasaki 11B	1a	pig	Japan	2011	­	NA	NA	0.0186	0	n/a	0 / 51 (0%)	ND	ND	ND	ND	ND	ND	ND	ND	ND	­	ND	ND	ND	ND	ND	ND	ND	ND	ND	ND	ND	ND	ND	DRR035690	[18] Ogawa et al. 2017
367	E. rhusiopathiae	DRR035691	Nagasaki 11C	1a	pig	Japan	2011	­	NA	NA	0.0186	0	n/a	0 / 51 (0%)	ND	ND	ND	ND	ND	ND	ND	ND	ND	­	ND	ND	ND	ND	ND	ND	ND	ND	ND	ND	ND	ND	ND	DRR035691	[18] Ogawa et al. 2017
368	E. rhusiopathiae	DRR035692	Kagoshima 11B	1a	pig	Japan	2011	­	NA	NA	0.0186	0	n/a	0 / 51 (0%)	ND	ND	ND	ND	ND	ND	ND	ND	ND	­	ND	ND	ND	ND	ND	ND	ND	ND	ND	ND	ND	ND	ND	DRR035692	[18] Ogawa et al. 2017
369	E. rhusiopathiae	DRR035693	Miyazaki 11	1a	pig	Japan	2011	­	NA	NA	0.0186	0	n/a	0 / 51 (0%)	ND	ND	ND	ND	ND	ND	ND	ND	ND	­	ND	ND	ND	ND	ND	ND	ND	ND	ND	ND	ND	ND	ND	DRR035693	[18] Ogawa et al. 2017
370	E. rhusiopathiae	DRR035694	Aomori 11A	1a	pig	Japan	2011	­	NA	NA	0.0186	0	n/a	0 / 51 (0%)	ND	ND	ND	ND	ND	ND	ND	ND	ND	­	ND	ND	ND	ND	ND	ND	ND	ND	ND	ND	ND	ND	ND	DRR035694	[18] Ogawa et al. 2017
371	E. rhusiopathiae	DRR035695	Aomori 11B	1a	pig	Japan	2011	­	NA	NA	0.0186	0	n/a	0 / 51 (0%)	ND	ND	ND	ND	ND	ND	ND	ND	ND	­	ND	ND	ND	ND	ND	ND	ND	ND	ND	ND	ND	ND	ND	DRR035695	[18] Ogawa et al. 2017
372	E. rhusiopathiae	DRR035696	Aomori 11C	1a	pig	Japan	2011	­	NA	NA	0.0186	0	n/a	0 / 51 (0%)	ND	ND	ND	ND	ND	ND	ND	ND	ND	­	ND	ND	ND	ND	ND	ND	ND	ND	ND	ND	ND	ND	ND	DRR035696	[18] Ogawa et al. 2017
No.	Species	GenBank ACC.No/ Run	Strain	Serovar	Host	Country	Collection date	Region homologous to the MD-Er670 prophage	Resistnce genes located within prophage region	Prophage size	Coverage	Identity	Length discrepancy	Expected genes in locus	ST (MLST)	bleO	aadD	ant(9)-Ia [aad9]	spc	str	spw	ant(6)-Ia	aph(3')-III	lnu(B)	lsa€	erm(47)	erm(B)	erm(G)	erm(T)	erm(A)	mef(A)	msr(D)	mph(B)	lnu(D)-like	tet(T)	tet(M)	transposon Tn916	GenBank ACC.No/ Run	Reference	Notes
373	E. rhusiopathiae	ERR3932947	I70	ND	Wild boar	Italy	2018	­	NA	NA	0.0204	0	n/a	0 / 51 (0%)	ND	ND	ND	ND	ND	ND	ND	ND	ND	­	ND	ND	ND	ND	ND	ND	ND	ND	ND	ND	ND	ND	ND	ERR3932947	[19] Söderlund et al. 2020
374	E. rhusiopathiae	ERR3932948	I71	ND	Wild boar	Italy	2018	­	NA	NA	0.0266	0.6513	0 bp	0 / 51 (0%)	ND	ND	ND	ND	ND	ND	ND	ND	ND	­	ND	ND	ND	ND	ND	ND	ND	ND	ND	ND	ND	ND	ND	ERR3932948	[19] Söderlund et al. 2020
375	E. rhusiopathiae	ERR3932949	I72	ND	Wild boar	Italy	2018	­	NA	NA	0.022	0	n/a	0 / 51 (0%)	ND	ND	ND	ND	ND	ND	ND	ND	ND	­	ND	ND	ND	ND	ND	ND	ND	ND	ND	ND	ND	ND	ND	ERR3932949	[19] Söderlund et al. 2020
376	E. rhusiopathiae	ERR3932950	I74	ND	Wild boar	Italy	2018	­	NA	NA	0.0208	0	n/a	0 / 51 (0%)	4	­	­	­	­	­	­	­	­	­	­	­	­	­	­	­	­	­	­	­	­	V	V	ERR3932950	[19] Söderlund et al. 2020
377	E. rhusiopathiae	ERR3932951	I75	ND	Wild boar	Italy	2018	­	NA	NA	0.0208	0	n/a	0 / 51 (0%)	4	­	­	­	­	­	­	­	­	­	­	­	­	­	­	­	­	­	­	­	­	V	V	ERR3932951	[19] Söderlund et al. 2020
378	E. rhusiopathiae	ERR3932952	I76	ND	Wild boar	Italy	2018	­	NA	NA	0.0195	0	n/a	0 / 51 (0%)	ND	ND	ND	ND	ND	ND	ND	ND	ND	­	ND	ND	ND	ND	ND	ND	ND	ND	ND	ND	ND	ND	ND	ERR3932952	[19] Söderlund et al. 2020
379	E. rhusiopathiae	ERR3932953	I77	ND	Wild boar	Italy	2018	­	NA	NA	0.0206	0	n/a	0 / 51 (0%)	ND	ND	ND	ND	ND	ND	ND	ND	ND	­	ND	ND	ND	ND	ND	ND	ND	ND	ND	ND	ND	ND	ND	ERR3932953	[19] Söderlund et al. 2020
380	E. rhusiopathiae	ERR3932954	I79	ND	Wild boar	Italy	2018	­	NA	NA	0.0197	0	n/a	0 / 51 (0%)	ND	ND	ND	ND	ND	ND	ND	ND	ND	­	ND	ND	ND	ND	ND	ND	ND	ND	ND	ND	ND	ND	ND	ERR3932954	[19] Söderlund et al. 2020
381	E. rhusiopathiae	ERR3932955	I80	ND	Wild boar	Italy	2018	­	NA	NA	0.0221	0	n/a	0 / 51 (0%)	ND	ND	ND	ND	ND	ND	ND	ND	ND	­	ND	ND	ND	ND	ND	ND	ND	ND	ND	ND	ND	ND	ND	ERR3932955	[19] Söderlund et al. 2020
382	E. rhusiopathiae	ERR3932956	I82	ND	Wild boar	Italy	2018	­	NA	NA	0.0212	0	n/a	0 / 51 (0%)	ND	ND	ND	ND	ND	ND	ND	ND	ND	­	ND	ND	ND	ND	ND	ND	ND	ND	ND	ND	ND	ND	ND	ERR3932956	[19] Söderlund et al. 2020
383	E. rhusiopathiae	ERR3932957	I83	ND	Wild boar	Italy	2018	­	NA	NA	0.0197	0	n/a	0 / 51 (0%)	ND	ND	ND	ND	ND	ND	ND	ND	ND	­	ND	ND	ND	ND	ND	ND	ND	ND	ND	ND	ND	ND	ND	ERR3932957	[19] Söderlund et al. 2020
384	E. rhusiopathiae	ERR3932958	I85	ND	Wild boar	Italy	2018	­	NA	NA	0.0219	0	n/a	0 / 51 (0%)	ND	ND	ND	ND	ND	ND	ND	ND	ND	­	ND	ND	ND	ND	ND	ND	ND	ND	ND	ND	ND	ND	ND	ERR3932958	[19] Söderlund et al. 2020
385	E. rhusiopathiae	ERR3932959	I86	ND	Wild boar	Italy	2018	­	NA	NA	0.0211	0	n/a	0 / 51 (0%)	ND	ND	ND	ND	ND	ND	ND	ND	ND	­	ND	ND	ND	ND	ND	ND	ND	ND	ND	ND	ND	ND	ND	ERR3932959	[19] Söderlund et al. 2020
386	E. rhusiopathiae	ERR3932960	I88	ND	Wild boar	Italy	2018	­	NA	NA	0.0208	0	n/a	0 / 51 (0%)	ND	ND	ND	ND	ND	ND	ND	ND	ND	­	ND	ND	ND	ND	ND	ND	ND	ND	ND	ND	ND	ND	ND	ERR3932960	[19] Söderlund et al. 2020
387	E. rhusiopathiae	ERR3932961	I89	ND	Wild boar	Italy	2018	­	NA	NA	0.0206	0	n/a	0 / 51 (0%)	ND	ND	ND	ND	ND	ND	ND	ND	ND	­	ND	ND	ND	ND	ND	ND	ND	ND	ND	ND	ND	ND	ND	ERR3932961	[19] Söderlund et al. 2020
388	E. rhusiopathiae	ERR3932962	I9	ND	Wild boar	Italy	2018	­	NA	NA	0.0202	0	n/a	0 / 51 (0%)	ND	ND	ND	ND	ND	ND	ND	ND	ND	­	ND	ND	ND	ND	ND	ND	ND	ND	ND	ND	ND	ND	ND	ERR3932962	[19] Söderlund et al. 2020
389	E. rhusiopathiae	ERR3932963	I90	ND	Wild boar	Italy	2018	­	NA	NA	0.0223	0	n/a	0 / 51 (0%)	ND	ND	ND	ND	ND	ND	ND	ND	ND	­	ND	ND	ND	ND	ND	ND	ND	ND	ND	ND	ND	ND	ND	ERR3932963	[19] Söderlund et al. 2020
390	E. rhusiopathiae	ERR3932964	07BKT12931	ND	pig	Sweden	2007	­	NA	NA	0.0276	0.7051	n/a	0 / 51 (0%)	ND	ND	ND	ND	ND	ND	ND	ND	ND	­	ND	ND	ND	ND	ND	ND	ND	ND	ND	ND	ND	ND	ND	ERR3932964	[19] Söderlund et al. 2020
391	E. rhusiopathiae	ERR3932965	09BKT105651	ND	pig	Sweden	2009	­	NA	NA	0.023	0.6513	0 bp	0 / 51 (0%)	ND	ND	ND	ND	ND	ND	ND	ND	ND	­	ND	ND	ND	ND	ND	ND	ND	ND	ND	ND	ND	ND	ND	ERR3932965	[19] Söderlund et al. 2020
392	E. rhusiopathiae	ERR3932966	105532285	ND	pig	Denmark	2010	­	NA	NA	0.0194	0	n/a	0 / 51 (0%)	ND	ND	ND	ND	ND	ND	ND	ND	ND	­	ND	ND	ND	ND	ND	ND	ND	ND	ND	ND	ND	ND	ND	ERR3932966	[19] Söderlund et al. 2020
393	E. rhusiopathiae	ERR3932967	105558085	ND	pig	Denmark	2010	­	NA	NA	0.0276	0.7068	0 bp	0 / 51 (0%)	ND	ND	ND	ND	ND	ND	ND	ND	ND	­	ND	ND	ND	ND	ND	ND	ND	ND	ND	ND	ND	ND	ND	ERR3932967	[19] Söderlund et al. 2020
394	E. rhusiopathiae	ERR3932968	10BKT10504	ND	pig	Sweden	2010	­	NA	NA	0.0249	0.6513	0 bp	0 / 51 (0%)	ND	ND	ND	ND	ND	ND	ND	ND	ND	­	ND	ND	ND	ND	ND	ND	ND	ND	ND	ND	ND	ND	ND	ERR3932968	[19] Söderlund et al. 2020
395	E. rhusiopathiae	ERR3932969	10BKT65756	ND	pig	Sweden	2010	­	NA	NA	0.0198	0	n/a	0 / 51 (0%)	ND	ND	ND	ND	ND	ND	ND	ND	ND	­	ND	ND	ND	ND	ND	ND	ND	ND	ND	ND	ND	ND	ND	ERR3932969	[19] Söderlund et al. 2020
396	E. rhusiopathiae	ERR3932970	13PAT1526	ND	pig	Sweden	2013	­	NA	NA	0.0198	0	n/a	0 / 51 (0%)	ND	ND	ND	ND	ND	ND	ND	ND	ND	­	ND	ND	ND	ND	ND	ND	ND	ND	ND	ND	ND	ND	ND	ERR3932970	[19] Söderlund et al. 2020
397	E. rhusiopathiae	ERR3932971	145653485	ND	pig	Denmark	2014	­	NA	NA	0.0191	0	n/a	0 / 51 (0%)	ND	ND	ND	ND	ND	ND	ND	ND	ND	­	ND	ND	ND	ND	ND	ND	ND	ND	ND	ND	ND	ND	ND	ERR3932971	[19] Söderlund et al. 2020
398	E. rhusiopathiae	ERR3932972	16BKT030999	ND	pig	Denmark	2016	­	NA	NA	0.0397	0.749	n/a	0 / 51 (0%)	ND	ND	ND	ND	ND	ND	ND	ND	ND	­	ND	ND	ND	ND	ND	ND	ND	ND	ND	ND	ND	ND	ND	ERR3932972	[19] Söderlund et al. 2020
399	E. rhusiopathiae	ERR3932973	16BKT031000	ND	pig	Denmark	2016	­	NA	NA	0.0253	0.6513	0 bp	0 / 51 (0%)	ND	ND	ND	ND	ND	ND	ND	ND	ND	­	ND	ND	ND	ND	ND	ND	ND	ND	ND	ND	ND	ND	ND	ERR3932973	[19] Söderlund et al. 2020
400	E. rhusiopathiae	ERR3932974	16BKT031001	ND	pig	Denmark	2016	­	NA	NA	0.0885	0.9582	n/a	2 / 51 (3.9%)	ND	ND	ND	ND	ND	ND	ND	ND	ND	­	ND	ND	ND	ND	ND	ND	ND	ND	ND	ND	ND	ND	ND	ERR3932974	[19] Söderlund et al. 2020
401	E. rhusiopathiae	ERR3932975	16BKT031003	ND	pig	Denmark	2016	­	NA	NA	0.0209	0	n/a	0 / 51 (0%)	ND	ND	ND	ND	ND	ND	ND	ND	ND	­	ND	ND	ND	ND	ND	ND	ND	ND	ND	ND	ND	ND	ND	ERR3932975	[19] Söderlund et al. 2020
402	E. rhusiopathiae	ERR3932976	16BKT031005	1a	pig	Denmark	2016	V	ermG, msr(D), tetM	55 Kb	0.7247	0.9402	n/a	39 / 51 (76.5%)	ND	­	­	­	­	­	­	­	­	­	­	­	­	V	­	­	­	V	­	­	­	V	­	ERR3932976	[19] Söderlund et al. 2020
403	E. rhusiopathiae	ERR3932977	16BKT031006	ND	pig	Denmark	2016	­	NA	NA	0.089	0.9582	n/a	2 / 51 (3.9%)	ND	­	­	­	­	­	V	V	V	V	V	­	­	­	­	­	­	­	­	­	­	V	V	ERR3932977	[19] Söderlund et al. 2020
404	E. rhusiopathiae	ERR3932978	16BKT031010	ND	pig	Denmark	2016	­	NA	NA	0.0209	0	n/a	0 / 51 (0%)	ND	ND	ND	ND	ND	ND	ND	ND	ND	­	ND	ND	ND	ND	ND	ND	ND	ND	ND	ND	ND	ND	ND	ERR3932978	[19] Söderlund et al. 2020
405	E. rhusiopathiae	ERR3932979	16BKT031011	ND	pig	Denmark	2016	­	NA	NA	0.021	0	n/a	0 / 51 (0%)	ND	ND	ND	ND	ND	ND	ND	ND	ND	­	ND	ND	ND	ND	ND	ND	ND	ND	ND	ND	ND	ND	ND	ERR3932979	[19] Söderlund et al. 2020
406	E. rhusiopathiae	ERR3932980	16BKT031012	ND	pig	Denmark	2016	­	NA	NA	0.0222	0	n/a	0 / 51 (0%)	ND	ND	ND	ND	ND	ND	ND	ND	ND	­	ND	ND	ND	ND	ND	ND	ND	ND	ND	ND	ND	ND	ND	ERR3932980	[19] Söderlund et al. 2020
407	E. rhusiopathiae	ERR3932981	16BKT031013	5	pig	Denmark	2016	V	lnuB, lsaE	51.5 Kb	0.8192	0.9566	n/a	44 / 51 (86.3%)	ND	­	­	V	­	­	­	­	­	V	V	­	­	­	­	­	­	­	­	­	­	­	­	ERR3932981	[19] Söderlund et al. 2020
408	E. rhusiopathiae	ERR3932982	16BKT031014	ND	pig	Denmark	2016	­	NA	NA	0.0186	0	n/a	0 / 51 (0%)	ND	ND	ND	ND	ND	ND	ND	ND	ND	­	ND	ND	ND	ND	ND	ND	ND	ND	ND	ND	ND	ND	ND	ERR3932982	[19] Söderlund et al. 2020
409	E. rhusiopathiae	ERR3932983	16BKT031015	ND	pig	Denmark	2016	­	NA	NA	0.0184	0	n/a	0 / 51 (0%)	ND	ND	ND	ND	ND	ND	ND	ND	ND	­	ND	ND	ND	ND	ND	ND	ND	ND	ND	ND	ND	ND	ND	ERR3932983	[19] Söderlund et al. 2020
410	E. rhusiopathiae	ERR3932984	16BKT31008	ND	pig	Denmark	2016	­	NA	NA	0.0213	0	n/a	0 / 51 (0%)	ND	­	­	­	­	­	­	­	­	­	­	­	­	­	­	­	­	­	­	­	­	V	V	ERR3932984	[19] Söderlund et al. 2020
411	E. rhusiopathiae	ERR3932985	16BKT31009	2	pig	Denmark	2016	V	lnuB, lsaE	54 Kb	0.7747	0.9484	n/a	41 / 51 (80.4%)	ND	­	­	­	­	V	­	­	­	V	V	­	­	­	­	­	­	­	V	­	V	­	­	ERR3932985	[19] Söderlund et al. 2020
412	E. rhusiopathiae	ERR3932986	17ALD3029	ND	pig	Sweden	2017	­	NA	NA	0.0209	0	n/a	0 / 51 (0%)	ND	ND	ND	ND	ND	ND	ND	ND	ND	­	ND	ND	ND	ND	ND	ND	ND	ND	ND	ND	ND	ND	ND	ERR3932986	[19] Söderlund et al. 2020
413	E. rhusiopathiae	ERR3932987	17ALD3030	ND	pig	Sweden	2017	­	NA	NA	0.023	0	n/a	0 / 51 (0%)	ND	ND	ND	ND	ND	ND	ND	ND	ND	­	ND	ND	ND	ND	ND	ND	ND	ND	ND	ND	ND	ND	ND	ERR3932987	[19] Söderlund et al. 2020
414	E. rhusiopathiae	ERR3932988	17ALD3032	ND	pig	Sweden	2017	­	NA	NA	0.0243	0	n/a	0 / 51 (0%)	ND	ND	ND	ND	ND	ND	ND	ND	ND	­	ND	ND	ND	ND	ND	ND	ND	ND	ND	ND	ND	ND	ND	ERR3932988	[19] Söderlund et al. 2020
415	E. rhusiopathiae	ERR3932989	17ALD3039	ND	Wild boar	Sweden	2017	­	NA	NA	0.022	0	n/a	0 / 51 (0%)	ND	ND	ND	ND	ND	ND	ND	ND	ND	­	ND	ND	ND	ND	ND	ND	ND	ND	ND	ND	ND	ND	ND	ERR3932989	[19] Söderlund et al. 2020
416	E. rhusiopathiae	ERR3932990	17ALD4463	ND	Wild boar	Sweden	2017	­	NA	NA	0.0206	0	n/a	0 / 51 (0%)	ND	ND	ND	ND	ND	ND	ND	ND	ND	­	ND	ND	ND	ND	ND	ND	ND	ND	ND	ND	ND	ND	ND	ERR3932990	[19] Söderlund et al. 2020
417	E. rhusiopathiae	ERR3932991	17ALD5343	ND	pig	Sweden	2017	­	NA	NA	0.021	0	n/a	0 / 51 (0%)	ND	ND	ND	ND	ND	ND	ND	ND	ND	­	ND	ND	ND	ND	ND	ND	ND	ND	ND	ND	ND	ND	ND	ERR3932991	[19] Söderlund et al. 2020
418	E. rhusiopathiae	ERR3932992	17ALD5532	ND	pig	Sweden	2017	­	NA	NA	0.0264	0.8053	-1 bp	0 / 51 (0%)	ND	ND	ND	ND	ND	ND	ND	ND	ND	­	ND	ND	ND	ND	ND	ND	ND	ND	ND	ND	ND	ND	ND	ERR3932992	[19] Söderlund et al. 2020
419	E. rhusiopathiae	ERR3932993	17ALD5533	ND	pig	Sweden	2017	­	NA	NA	0.0264	0.8053	-1 bp	0 / 51 (0%)	ND	ND	ND	ND	ND	ND	ND	ND	ND	­	ND	ND	ND	ND	ND	ND	ND	ND	ND	ND	ND	ND	ND	ERR3932993	[19] Söderlund et al. 2020
420	E. rhusiopathiae	ERR3932994	17ALD7489	ND	Wild boar	Sweden	2017	­	NA	NA	0.0248	0.6513	0 bp	0 / 51 (0%)	ND	ND	ND	ND	ND	ND	ND	ND	ND	­	ND	ND	ND	ND	ND	ND	ND	ND	ND	ND	ND	ND	ND	ERR3932994	[19] Söderlund et al. 2020
421	E. rhusiopathiae	ERR3932995	17MIK0642311	ND	pig	Italy	2017	­	NA	NA	0.0224	0	n/a	0 / 51 (0%)	ND	­	­	­	­	­	­	­	­	­	­	­	­	­	­	­	­	­	­	­	­	V	V	ERR3932995	[19] Söderlund et al. 2020
422	E. rhusiopathiae	ERR3932996	17MIK0642321	ND	pig	Italy	2017	­	NA	NA	0.0194	0	n/a	0 / 51 (0%)	ND	ND	ND	ND	ND	ND	ND	ND	ND	­	ND	ND	ND	ND	ND	ND	ND	ND	ND	ND	ND	ND	ND	ERR3932996	[19] Söderlund et al. 2020
423	E. rhusiopathiae	ERR3932997	17MIK0642331	ND	pig	Italy	2017	­	NA	NA	0.0184	0	n/a	0 / 51 (0%)	ND	ND	ND	ND	ND	ND	ND	ND	ND	­	ND	ND	ND	ND	ND	ND	ND	ND	ND	ND	ND	ND	ND	ERR3932997	[19] Söderlund et al. 2020
424	E. rhusiopathiae	ERR3932998	17MIK0642341	2	pig	Italy	2017	V	none	52 Kb	0.7309	0.9465	-787 bp	40 / 51 (78.4%)	ND	­	­	­	­	­	­	­	­	­	­	­	­	­	­	­	­	­	­	­	­	­	­	ERR3932998	[19] Söderlund et al. 2020
425	E. rhusiopathiae	ERR3932999	17MIK0642351	2	pig	Italy	2017	V	spw, ant(6)-Ia	54.5 Kb	0.7519	0.9498	n/a	41 / 51 (80.4%)	ND	­	­	­	­	­	­	­	­	­	­	­	­	­	­	­	­	­	­	­	­	­	­	ERR3932999	[19] Söderlund et al. 2020
426	E. rhusiopathiae	ERR3933000	17MIK0642361	2	pig	Italy	2017	V	lnuB, lsaE	53 Kb	0.8176	0.9518	-1428 bp	44 / 51 (86.3%)	ND	­	­	­	­	­	­	­	­	V	­	­	­	­	­	­	­	­	­	­	­	­	­	ERR3933000	[19] Söderlund et al. 2020
427	E. rhusiopathiae	ERR3933001	17MIK0642371	2	pig	Italy	2017	V	spw, ant(6)-Ia	54.5 Kb	0.7519	0.9498	n/a	41 / 51 (80.4%)	ND	­	­	­	­	­	­	­	­	­	­	­	­	­	­	­	­	­	­	­	­	­	­	ERR3933001	[19] Söderlund et al. 2020
428	E. rhusiopathiae	ERR3933002	17MIK0642381	ND	pig	Italy	2017	­	NA	NA	0.021	0	n/a	0 / 51 (0%)	ND	ND	ND	ND	ND	ND	ND	ND	ND	­	ND	ND	ND	ND	ND	ND	ND	ND	ND	ND	ND	ND	ND	ERR3933002	[19] Söderlund et al. 2020
429	E. rhusiopathiae	ERR3933003	17MIK0642391	ND	pig	Italy	2017	­	NA	NA	0.022	0	n/a	0 / 51 (0%)	ND	ND	ND	ND	ND	ND	ND	ND	ND	­	ND	ND	ND	ND	ND	ND	ND	ND	ND	ND	ND	ND	ND	ERR3933003	[19] Söderlund et al. 2020
430	E. rhusiopathiae	ERR3933004	18ALD1327	ND	Wild boar	Sweden	2018	­	NA	NA	0.021	0	n/a	0 / 51 (0%)	ND	ND	ND	ND	ND	ND	ND	ND	ND	­	ND	ND	ND	ND	ND	ND	ND	ND	ND	ND	ND	ND	ND	ERR3933004	[19] Söderlund et al. 2020
431	E. rhusiopathiae	ERR3933005	18ALD1329	ND	Wild boar	Sweden	2018	­	NA	NA	0.0429	0.6806	n/a	0 / 51 (0%)	ND	ND	ND	ND	ND	ND	ND	ND	ND	­	ND	ND	ND	ND	ND	ND	ND	ND	ND	ND	ND	ND	ND	ERR3933005	[19] Söderlund et al. 2020
432	E. rhusiopathiae	ERR3933006	18ALD1417	ND	Wild boar	Sweden	2018	­	NA	NA	0.023	0	n/a	0 / 51 (0%)	ND	ND	ND	ND	ND	ND	ND	ND	ND	­	ND	ND	ND	ND	ND	ND	ND	ND	ND	ND	ND	ND	ND	ERR3933006	[19] Söderlund et al. 2020
433	E. rhusiopathiae	ERR3933007	18ALD1755	ND	Wild boar	Sweden	2018	­	NA	NA	0.021	0	n/a	0 / 51 (0%)	ND	ND	ND	ND	ND	ND	ND	ND	ND	­	ND	ND	ND	ND	ND	ND	ND	ND	ND	ND	ND	ND	ND	ERR3933007	[19] Söderlund et al. 2020
434	E. rhusiopathiae	ERR3933008	18ALD1766	ND	Wild boar	Sweden	2018	­	NA	NA	0.0229	0	n/a	0 / 51 (0%)	ND	ND	ND	ND	ND	ND	ND	ND	ND	­	ND	ND	ND	ND	ND	ND	ND	ND	ND	ND	ND	ND	ND	ERR3933008	[19] Söderlund et al. 2020
435	E. rhusiopathiae	ERR3933009	18ALD1822	ND	Wild boar	Sweden	2018	­	NA	NA	0.0261	0.6513	0 bp	0 / 51 (0%)	ND	ND	ND	ND	ND	ND	ND	ND	ND	­	ND	ND	ND	ND	ND	ND	ND	ND	ND	ND	ND	ND	ND	ERR3933009	[19] Söderlund et al. 2020
436	E. rhusiopathiae	ERR3933010	18ALD1824	ND	Wild boar	Sweden	2018	­	NA	NA	0.0222	0	n/a	0 / 51 (0%)	ND	ND	ND	ND	ND	ND	ND	ND	ND	­	ND	ND	ND	ND	ND	ND	ND	ND	ND	ND	ND	ND	ND	ERR3933010	[19] Söderlund et al. 2020
437	E. rhusiopathiae	ERR3933011	18ALD1830	ND	Wild boar	Sweden	2018	­	NA	NA	0.0281	0.6513	0 bp	0 / 51 (0%)	ND	ND	ND	ND	ND	ND	ND	ND	ND	­	ND	ND	ND	ND	ND	ND	ND	ND	ND	ND	ND	ND	ND	ERR3933011	[19] Söderlund et al. 2020
438	E. rhusiopathiae	ERR3933012	18ALD1859	ND	Wild boar	Sweden	2018	­	NA	NA	0.0206	0	n/a	0 / 51 (0%)	ND	ND	ND	ND	ND	ND	ND	ND	ND	­	ND	ND	ND	ND	ND	ND	ND	ND	ND	ND	ND	ND	ND	ERR3933012	[19] Söderlund et al. 2020
439	E. rhusiopathiae	ERR3933013	18ALD1915	ND	Wild boar	Sweden	2018	­	NA	NA	0.0212	0	n/a	0 / 51 (0%)	ND	ND	ND	ND	ND	ND	ND	ND	ND	­	ND	ND	ND	ND	ND	ND	ND	ND	ND	ND	ND	ND	ND	ERR3933013	[19] Söderlund et al. 2020
440	E. rhusiopathiae	ERR3933014	18ALD1924	ND	Wild boar	Sweden	2018	­	NA	NA	0.0206	0	n/a	0 / 51 (0%)	ND	ND	ND	ND	ND	ND	ND	ND	ND	­	ND	ND	ND	ND	ND	ND	ND	ND	ND	ND	ND	ND	ND	ERR3933014	[19] Söderlund et al. 2020
441	E. rhusiopathiae	ERR3933015	18ALD2056	ND	Wild boar	Sweden	2018	­	NA	NA	0.0204	0	n/a	0 / 51 (0%)	ND	ND	ND	ND	ND	ND	ND	ND	ND	­	ND	ND	ND	ND	ND	ND	ND	ND	ND	ND	ND	ND	ND	ERR3933015	[19] Söderlund et al. 2020
442	E. rhusiopathiae	ERR3933016	18ALD2127	ND	Wild boar	Sweden	2018	­	NA	NA	0.0201	0	n/a	0 / 51 (0%)	ND	ND	ND	ND	ND	ND	ND	ND	ND	­	ND	ND	ND	ND	ND	ND	ND	ND	ND	ND	ND	ND	ND	ERR3933016	[19] Söderlund et al. 2020
443	E. rhusiopathiae	ERR3933017	18ALD2129	ND	Wild boar	Sweden	2018	­	NA	NA	0.0195	0	n/a	0 / 51 (0%)	ND	ND	ND	ND	ND	ND	ND	ND	ND	­	ND	ND	ND	ND	ND	ND	ND	ND	ND	ND	ND	ND	ND	ERR3933017	[19] Söderlund et al. 2020
444	E. rhusiopathiae	ERR3933018	18ALD2184	ND	Wild boar	Sweden	2018	­	NA	NA	0.0205	0	n/a	0 / 51 (0%)	ND	ND	ND	ND	ND	ND	ND	ND	ND	­	ND	ND	ND	ND	ND	ND	ND	ND	ND	ND	ND	ND	ND	ERR3933018	[19] Söderlund et al. 2020
445	E. rhusiopathiae	ERR3933019	18ALD2208	ND	Wild boar	Sweden	2018	­	NA	NA	0.0202	0	n/a	0 / 51 (0%)	ND	ND	ND	ND	ND	ND	ND	ND	ND	­	ND	ND	ND	ND	ND	ND	ND	ND	ND	ND	ND	ND	ND	ERR3933019	[19] Söderlund et al. 2020
446	E. rhusiopathiae	ERR3933020	18ALD2215	ND	Wild boar	Sweden	2018	­	NA	NA	0.0207	0	n/a	0 / 51 (0%)	ND	ND	ND	ND	ND	ND	ND	ND	ND	­	ND	ND	ND	ND	ND	ND	ND	ND	ND	ND	ND	ND	ND	ERR3933020	[19] Söderlund et al. 2020
447	E. rhusiopathiae	ERR3933021	18ALD642	ND	Wild boar	Sweden	2018	­	NA	NA	0.0211	0	n/a	0 / 51 (0%)	ND	ND	ND	ND	ND	ND	ND	ND	ND	­	ND	ND	ND	ND	ND	ND	ND	ND	ND	ND	ND	ND	ND	ERR3933021	[19] Söderlund et al. 2020
448	E. rhusiopathiae	ERR3933022	18ALD650	ND	Wild boar	Sweden	2018	­	NA	NA	0.0203	0	n/a	0 / 51 (0%)	ND	ND	ND	ND	ND	ND	ND	ND	ND	­	ND	ND	ND	ND	ND	ND	ND	ND	ND	ND	ND	ND	ND	ERR3933022	[19] Söderlund et al. 2020
449	E. rhusiopathiae	ERR3933023	18ALD654	ND	Wild boar	Sweden	2018	­	NA	NA	0.0225	0	n/a	0 / 51 (0%)	ND	ND	ND	ND	ND	ND	ND	ND	ND	­	ND	ND	ND	ND	ND	ND	ND	ND	ND	ND	ND	ND	ND	ERR3933023	[19] Söderlund et al. 2020
450	E. rhusiopathiae	ERR3933024	18ALD656	ND	Wild boar	Sweden	2018	­	NA	NA	0.0269	0.6513	0 bp	0 / 51 (0%)	ND	ND	ND	ND	ND	ND	ND	ND	ND	­	ND	ND	ND	ND	ND	ND	ND	ND	ND	ND	ND	ND	ND	ERR3933024	[19] Söderlund et al. 2020
451	E. rhusiopathiae	ERR3933025	18ALD660	ND	Wild boar	Sweden	2018	­	NA	NA	0.0263	0.6513	0 bp	0 / 51 (0%)	ND	ND	ND	ND	ND	ND	ND	ND	ND	­	ND	ND	ND	ND	ND	ND	ND	ND	ND	ND	ND	ND	ND	ERR3933025	[19] Söderlund et al. 2020
452	E. rhusiopathiae	ERR3933026	18ALD662	ND	Wild boar	Sweden	2018	­	NA	NA	0.0228	0	n/a	0 / 51 (0%)	ND	ND	ND	ND	ND	ND	ND	ND	ND	­	ND	ND	ND	ND	ND	ND	ND	ND	ND	ND	ND	ND	ND	ERR3933026	[19] Söderlund et al. 2020
453	E. rhusiopathiae	ERR3933027	18ALD664	ND	Wild boar	Sweden	2018	­	NA	NA	0.0261	0.6513	0 bp	0 / 51 (0%)	ND	ND	ND	ND	ND	ND	ND	ND	ND	­	ND	ND	ND	ND	ND	ND	ND	ND	ND	ND	ND	ND	ND	ERR3933027	[19] Söderlund et al. 2020
454	E. rhusiopathiae	ERR3933028	18ALD715	ND	Wild boar	Sweden	2018	­	NA	NA	0.0204	0	n/a	0 / 51 (0%)	ND	ND	ND	ND	ND	ND	ND	ND	ND	­	ND	ND	ND	ND	ND	ND	ND	ND	ND	ND	ND	ND	ND	ERR3933028	[19] Söderlund et al. 2020
455	E. rhusiopathiae	ERR3933029	2267176385	ND	pig	Denmark	1985	­	NA	NA	0.0207	0	n/a	0 / 51 (0%)	ND	ND	ND	ND	ND	ND	ND	ND	ND	­	ND	ND	ND	ND	ND	ND	ND	ND	ND	ND	ND	ND	ND	ERR3933029	[19] Söderlund et al. 2020
456	E. rhusiopathiae	ERR3933030	31133185	ND	pig	Denmark	1985	­	NA	NA	0.0211	0	n/a	0 / 51 (0%)	ND	ND	ND	ND	ND	ND	ND	ND	ND	­	ND	ND	ND	ND	ND	ND	ND	ND	ND	ND	ND	ND	ND	ERR3933030	[19] Söderlund et al. 2020
457	E. rhusiopathiae	ERR3933031	32222885	ND	pig	Denmark	1985	­	NA	NA	0.0188	0	n/a	0 / 51 (0%)	ND	ND	ND	ND	ND	ND	ND	ND	ND	­	ND	ND	ND	ND	ND	ND	ND	ND	ND	ND	ND	ND	ND	ERR3933031	[19] Söderlund et al. 2020
458	E. rhusiopathiae	ERR3933032	61563385	ND	pig	Denmark	1985	­	NA	NA	0.0214	0	n/a	0 / 51 (0%)	ND	ND	ND	ND	ND	ND	ND	ND	ND	­	ND	ND	ND	ND	ND	ND	ND	ND	ND	ND	ND	ND	ND	ERR3933032	[19] Söderlund et al. 2020
459	E. rhusiopathiae	ERR3933033	67136685	ND	pig	Denmark	1985	­	NA	NA	0.0207	0	n/a	0 / 51 (0%)	ND	ND	ND	ND	ND	ND	ND	ND	ND	­	ND	ND	ND	ND	ND	ND	ND	ND	ND	ND	ND	ND	ND	ERR3933033	[19] Söderlund et al. 2020
460	E. rhusiopathiae	ERR3933034	7661685	ND	pig	Denmark	1985	­	NA	NA	0.0188	0	n/a	0 / 51 (0%)	ND	ND	ND	ND	ND	ND	ND	ND	ND	­	ND	ND	ND	ND	ND	ND	ND	ND	ND	ND	ND	ND	ND	ERR3933034	[19] Söderlund et al. 2020
461	E. rhusiopathiae	ERR3933035	79991385	ND	pig	Denmark	1985	­	NA	NA	0.018	0	n/a	0 / 51 (0%)	ND	ND	ND	ND	ND	ND	ND	ND	ND	­	ND	ND	ND	ND	ND	ND	ND	ND	ND	ND	ND	ND	ND	ERR3933035	[19] Söderlund et al. 2020
462	E. rhusiopathiae	ERR3933036	85110785	ND	pig	Denmark	1985	­	NA	NA	0.0218	0	n/a	0 / 51 (0%)	ND	ND	ND	ND	ND	ND	ND	ND	ND	­	ND	ND	ND	ND	ND	ND	ND	ND	ND	ND	ND	ND	ND	ERR3933036	[19] Söderlund et al. 2020
463	E. rhusiopathiae	ERR3933037	89128085	ND	pig	Denmark	1985	­	NA	NA	0.0276	0.7068	0 bp	0 / 51 (0%)	ND	ND	ND	ND	ND	ND	ND	ND	ND	­	ND	ND	ND	ND	ND	ND	ND	ND	ND	ND	ND	ND	ND	ERR3933037	[19] Söderlund et al. 2020
464	E. rhusiopathiae	ERR3933038	952160885	ND	pig	Denmark	1985	­	NA	NA	0.0209	0	n/a	0 / 51 (0%)	ND	ND	ND	ND	ND	ND	ND	ND	ND	­	ND	ND	ND	ND	ND	ND	ND	ND	ND	ND	ND	ND	ND	ERR3933038	[19] Söderlund et al. 2020
465	E. rhusiopathiae	ERR3933039	984385	ND	pig	Denmark	1985	­	NA	NA	0.0187	0	n/a	0 / 51 (0%)	ND	ND	ND	ND	ND	ND	ND	ND	ND	­	ND	ND	ND	ND	ND	ND	ND	ND	ND	ND	ND	ND	ND	ERR3933039	[19] Söderlund et al. 2020
No.	Species	GenBank ACC.No/ Run	Strain	Serovar	Host	Country	Collection date	Region homologous to the MD-Er670 prophage	Resistnce genes located within prophage region	Prophage size	Coverage	Identity	Length discrepancy	Expected genes in locus	ST (MLST)	bleO	aadD	ant(9)-Ia [aad9]	spc	str	spw	ant(6)-Ia	aph(3')-III	lnu(B)	lsa€	erm(47)	erm(B)	erm(G)	erm(T)	erm(A)	mef(A)	msr(D)	mph(B)	lnu(D)-like	tet(T)	tet(M)	transposon Tn916	GenBank ACC.No/ Run	Reference	Notes
466	E. rhusiopathiae	ERR3678830	swine10	ND	pig	UK	2012	­	NA	NA	0.0193	0	n/a	0 / 51 (0%)	ND	ND	ND	ND	ND	ND	ND	ND	ND	­	ND	ND	ND	ND	ND	ND	ND	ND	ND	ND	ND	ND	ND	ERR3678830	[20] Forde et al. 2020
467	E. rhusiopathiae	ERR3678831	swine100	1b	pig	UK	1997	V	spw, ant(6)-Ia	51 Kb	0.7656	0.9612	n/a	43 / 51 (84.3%)	ND	­	­	­	­	­	V	V	­	­	­	­	­	­	­	­	­	­	­	­	­	V	V	ERR3678831	[20] Forde et al. 2020
468	E. rhusiopathiae	ERR3678832	swine101	ND	pig	UK	2008	­	NA	NA	0.02	0	n/a	0 / 51 (0%)	ND	ND	ND	ND	ND	ND	ND	ND	ND	­	ND	ND	ND	ND	ND	ND	ND	ND	ND	ND	ND	ND	ND	ERR3678832	[20] Forde et al. 2020
469	E. rhusiopathiae	ERR3678833	swine102	ND	pig	UK	1990	­	NA	NA	0.0201	0	n/a	0 / 51 (0%)	ND	ND	ND	ND	ND	ND	ND	ND	ND	­	ND	ND	ND	ND	ND	ND	ND	ND	ND	ND	ND	ND	ND	ERR3678833	[20] Forde et al. 2020
470	E. rhusiopathiae	ERR3678834	swine103	ND	pig	UK	1987	­	NA	NA	0.0209	0	n/a	0 / 51 (0%)	ND	ND	ND	ND	ND	ND	ND	ND	ND	­	ND	ND	ND	ND	ND	ND	ND	ND	ND	ND	ND	ND	ND	ERR3678834	[20] Forde et al. 2020
471	E. rhusiopathiae	ERR3678835	swine104	ND	pig	UK	1991	­	NA	NA	0.0199	0	n/a	0 / 51 (0%)	ND	ND	ND	ND	ND	ND	ND	ND	ND	­	ND	ND	ND	ND	ND	ND	ND	ND	ND	ND	ND	ND	ND	ERR3678835	[20] Forde et al. 2020
472	E. rhusiopathiae	ERR3678836	swine13	ND	pig	UK	2013	­	NA	NA	0.0253	0.6513	0 bp	0 / 51 (0%)	ND	ND	ND	ND	ND	ND	ND	ND	ND	­	ND	ND	ND	ND	ND	ND	ND	ND	ND	ND	ND	ND	ND	ERR3678836	[20] Forde et al. 2020
473	E. rhusiopathiae	ERR3678837	swine15	ND	pig	UK	1995	­	NA	NA	0.0211	0	n/a	0 / 51 (0%)	ND	ND	ND	ND	ND	ND	ND	ND	ND	­	ND	ND	ND	ND	ND	ND	ND	ND	ND	ND	ND	ND	ND	ERR3678837	[20] Forde et al. 2020
474	E. rhusiopathiae	ERR3678838	swine18	ND	pig	UK	2001	­	NA	NA	0.0222	0	n/a	0 / 51 (0%)	ND	ND	ND	ND	ND	ND	ND	ND	ND	­	ND	ND	ND	ND	ND	ND	ND	ND	ND	ND	ND	ND	ND	ERR3678838	[20] Forde et al. 2020
475	E. rhusiopathiae	ERR3678839	swine19	ND	pig	UK	2004	­	NA	NA	0.0204	0	n/a	0 / 51 (0%)	ND	ND	ND	ND	ND	ND	ND	ND	ND	­	ND	ND	ND	ND	ND	ND	ND	ND	ND	ND	ND	ND	ND	ERR3678839	[20] Forde et al. 2020
476	E. rhusiopathiae	ERR3678840	swine20	ND	pig	UK	2013	­	NA	NA	0.0209	0	n/a	0 / 51 (0%)	32	­	­	­	­	­	­	­	­	­	­	­	­	­	­	­	­	­	­	­	­	V	V	ERR3678840	[20] Forde et al. 2020
477	E. rhusiopathiae	ERR3678841	swine21	ND	pig	UK	2012	­	NA	NA	0.0215	0	n/a	0 / 51 (0%)	ND	ND	ND	ND	ND	ND	ND	ND	ND	­	ND	ND	ND	ND	ND	ND	ND	ND	ND	ND	ND	ND	ND	ERR3678841	[20] Forde et al. 2020
478	E. rhusiopathiae	ERR3678842	swine24	ND	pig	UK	1995	­	NA	NA	0.0226	0	n/a	0 / 51 (0%)	ND	ND	ND	ND	ND	ND	ND	ND	ND	­	ND	ND	ND	ND	ND	ND	ND	ND	ND	ND	ND	ND	ND	ERR3678842	[20] Forde et al. 2020
479	E. rhusiopathiae	ERR3678843	swine25	ND	pig	UK	2012	­	NA	NA	0.0214	0	n/a	0 / 51 (0%)	ND	ND	ND	ND	ND	ND	ND	ND	ND	­	ND	ND	ND	ND	ND	ND	ND	ND	ND	ND	ND	ND	ND	ERR3678843	[20] Forde et al. 2020
480	E. rhusiopathiae	ERR3678844	swine27	ND	pig	UK	2005	­	NA	NA	0.0209	0	n/a	0 / 51 (0%)	ND	ND	ND	ND	ND	ND	ND	ND	ND	­	ND	ND	ND	ND	ND	ND	ND	ND	ND	ND	ND	ND	ND	ERR3678844	[20] Forde et al. 2020
481	E. rhusiopathiae	ERR3678845	swine29	1b	pig	UK	2003	V	spw, ant(6)-Ia, mefA	55 Kb	0.7217	0.9338	n/a	39 / 51 (76.5%)	ND	­	­	­	­	­	V	V	­	­	­	­	­	­	­	­	V	­	­	­	­	V	V	ERR3678845	[20] Forde et al. 2020
482	E. rhusiopathiae	ERR3678846	swine30	ND	pig	UK	2014	­	NA	NA	0.0196	0	n/a	0 / 51 (0%)	ND	ND	ND	ND	ND	ND	ND	ND	ND	­	ND	ND	ND	ND	ND	ND	ND	ND	ND	ND	ND	ND	ND	ERR3678846	[20] Forde et al. 2020
483	E. rhusiopathiae	ERR3678847	swine33	ND	pig	UK	1993	­	NA	NA	0.0209	0	n/a	0 / 51 (0%)	ND	ND	ND	ND	ND	ND	ND	ND	ND	­	ND	ND	ND	ND	ND	ND	ND	ND	ND	ND	ND	ND	ND	ERR3678847	[20] Forde et al. 2020
484	E. rhusiopathiae	ERR3678848	swine35	ND	pig	UK	1994	­	NA	NA	0.0221	0	n/a	0 / 51 (0%)	ND	ND	ND	ND	ND	ND	ND	ND	ND	­	ND	ND	ND	ND	ND	ND	ND	ND	ND	ND	ND	ND	ND	ERR3678848	[20] Forde et al. 2020
485	E. rhusiopathiae	ERR3678849	swine36	ND	pig	UK	2014	­	NA	NA	0.0214	0	n/a	0 / 51 (0%)	ND	ND	ND	ND	ND	ND	ND	ND	ND	­	ND	ND	ND	ND	ND	ND	ND	ND	ND	ND	ND	ND	ND	ERR3678849	[20] Forde et al. 2020
486	E. rhusiopathiae	ERR3678850	swine38	ND	pig	UK	2009	­	NA	NA	0.0237	0.6513	0 bp	0 / 51 (0%)	ND	ND	ND	ND	ND	ND	ND	ND	ND	­	ND	ND	ND	ND	ND	ND	ND	ND	ND	ND	ND	ND	ND	ERR3678850	[20] Forde et al. 2020
487	E. rhusiopathiae	ERR3678851	swine39	ND	pig	UK	1989	­	NA	NA	0.0222	0	n/a	0 / 51 (0%)	ND	ND	ND	ND	ND	ND	ND	ND	ND	­	ND	ND	ND	ND	ND	ND	ND	ND	ND	ND	ND	ND	ND	ERR3678851	[20] Forde et al. 2020
488	E. rhusiopathiae	ERR3678852	swine40	ND	pig	UK	2009	­	NA	NA	0.0222	0	n/a	0 / 51 (0%)	ND	ND	ND	ND	ND	ND	ND	ND	ND	­	ND	ND	ND	ND	ND	ND	ND	ND	ND	ND	ND	ND	ND	ERR3678852	[20] Forde et al. 2020
489	E. rhusiopathiae	ERR3678853	swine41	ND	pig	UK	2002	­	NA	NA	0.0202	0	n/a	0 / 51 (0%)	ND	ND	ND	ND	ND	ND	ND	ND	ND	­	ND	ND	ND	ND	ND	ND	ND	ND	ND	ND	ND	ND	ND	ERR3678853	[20] Forde et al. 2020
490	E. rhusiopathiae	ERR3678854	swine43	ND	pig	UK	2002	­	NA	NA	0.025	0.6513	0 bp	0 / 51 (0%)	ND	ND	ND	ND	ND	ND	ND	ND	ND	­	ND	ND	ND	ND	ND	ND	ND	ND	ND	ND	ND	ND	ND	ERR3678854	[20] Forde et al. 2020
491	E. rhusiopathiae	ERR3678855	swine44	ND	pig	UK	1994	­	NA	NA	0.0209	0	n/a	0 / 51 (0%)	ND	ND	ND	ND	ND	ND	ND	ND	ND	­	ND	ND	ND	ND	ND	ND	ND	ND	ND	ND	ND	ND	ND	ERR3678855	[20] Forde et al. 2020
492	E. rhusiopathiae	ERR3678856	swine47	ND	pig	UK	1988	­	NA	NA	0.0252	0.6513	0 bp	0 / 51 (0%)	ND	ND	ND	ND	ND	ND	ND	ND	ND	­	ND	ND	ND	ND	ND	ND	ND	ND	ND	ND	ND	ND	ND	ERR3678856	[20] Forde et al. 2020
493	E. rhusiopathiae	ERR3678857	swine50	ND	pig	UK	2006	­	NA	NA	0.0186	0	n/a	0 / 51 (0%)	ND	ND	ND	ND	ND	ND	ND	ND	ND	­	ND	ND	ND	ND	ND	ND	ND	ND	ND	ND	ND	ND	ND	ERR3678857	[20] Forde et al. 2020
494	E. rhusiopathiae	ERR3678858	swine52	ND	pig	UK	2013	­	NA	NA	0.0222	0	n/a	0 / 51 (0%)	ND	ND	ND	ND	ND	ND	ND	ND	ND	­	ND	ND	ND	ND	ND	ND	ND	ND	ND	ND	ND	ND	ND	ERR3678858	[20] Forde et al. 2020
495	E. rhusiopathiae	ERR3678859	swine53	ND	pig	UK	2013	­	NA	NA	0.0257	0.7232	n/a	0 / 51 (0%)	ND	ND	ND	ND	ND	ND	ND	ND	ND	­	ND	ND	ND	ND	ND	ND	ND	ND	ND	ND	ND	ND	ND	ERR3678859	[20] Forde et al. 2020
496	E. rhusiopathiae	ERR3678860	swine6	ND	pig	UK	2014	­	NA	NA	0.0213	0	n/a	0 / 51 (0%)	ND	ND	ND	ND	ND	ND	ND	ND	ND	­	ND	ND	ND	ND	ND	ND	ND	ND	ND	ND	ND	ND	ND	ERR3678860	[20] Forde et al. 2020
497	E. rhusiopathiae	ERR3678861	swine60	ND	pig	UK	2010	­	NA	NA	0.0243	0.6513	0 bp	0 / 51 (0%)	ND	ND	ND	ND	ND	ND	ND	ND	ND	­	ND	ND	ND	ND	ND	ND	ND	ND	ND	ND	ND	ND	ND	ERR3678861	[20] Forde et al. 2020
498	E. rhusiopathiae	ERR3678862	swine7	ND	pig	UK	1990	­	NA	NA	0.0208	0	n/a	0 / 51 (0%)	ND	ND	ND	ND	ND	ND	ND	ND	ND	­	ND	ND	ND	ND	ND	ND	ND	ND	ND	ND	ND	ND	ND	ERR3678862	[20] Forde et al. 2020
499	E. rhusiopathiae	ERR3678863	swine74	ND	pig	UK	1996	­	NA	NA	0.0199	0	n/a	0 / 51 (0%)	ND	ND	ND	ND	ND	ND	ND	ND	ND	­	ND	ND	ND	ND	ND	ND	ND	ND	ND	ND	ND	ND	ND	ERR3678863	[20] Forde et al. 2020
500	E. rhusiopathiae	ERR3678864	swine75	ND	pig	UK	1993	­	NA	NA	0.0214	0	n/a	0 / 51 (0%)	ND	ND	ND	ND	ND	ND	ND	ND	ND	­	ND	ND	ND	ND	ND	ND	ND	ND	ND	ND	ND	ND	ND	ERR3678864	[20] Forde et al. 2020
501	E. rhusiopathiae	ERR3678865	swine76	ND	pig	UK	1992	­	NA	NA	0.0203	0	n/a	0 / 51 (0%)	ND	ND	ND	ND	ND	ND	ND	ND	ND	­	ND	ND	ND	ND	ND	ND	ND	ND	ND	ND	ND	ND	ND	ERR3678865	[20] Forde et al. 2020
502	E. rhusiopathiae	ERR3678866	swine78	ND	pig	UK	2006	­	NA	NA	0.0214	0	n/a	0 / 51 (0%)	ND	ND	ND	ND	ND	ND	ND	ND	ND	­	ND	ND	ND	ND	ND	ND	ND	ND	ND	ND	ND	ND	ND	ERR3678866	[20] Forde et al. 2020
503	E. rhusiopathiae	ERR3678867	swine80	ND	pig	UK	1999	­	NA	NA	0.0223	0	n/a	0 / 51 (0%)	ND	ND	ND	ND	ND	ND	ND	ND	ND	­	ND	ND	ND	ND	ND	ND	ND	ND	ND	ND	ND	ND	ND	ERR3678867	[20] Forde et al. 2020
504	E. rhusiopathiae	ERR3678868	swine82	ND	pig	UK	2013	­	NA	NA	0.022	0	n/a	0 / 51 (0%)	ND	ND	ND	ND	ND	ND	ND	ND	ND	­	ND	ND	ND	ND	ND	ND	ND	ND	ND	ND	ND	ND	ND	ERR3678868	[20] Forde et al. 2020
505	E. rhusiopathiae	ERR3678869	swine83	ND	pig	UK	2013	­	NA	NA	0.019	0	n/a	0 / 51 (0%)	ND	ND	ND	ND	ND	ND	ND	ND	ND	­	ND	ND	ND	ND	ND	ND	ND	ND	ND	ND	ND	ND	ND	ERR3678869	[20] Forde et al. 2020
506	E. rhusiopathiae	ERR3678870	swine84	ND	pig	UK	2014	­	NA	NA	0.0207	0	n/a	0 / 51 (0%)	ND	ND	ND	ND	ND	ND	ND	ND	ND	­	ND	ND	ND	ND	ND	ND	ND	ND	ND	ND	ND	ND	ND	ERR3678870	[20] Forde et al. 2020
507	E. rhusiopathiae	ERR3678871	swine87	ND	pig	UK	2005	­	NA	NA	0.0227	0	n/a	0 / 51 (0%)	ND	ND	ND	ND	ND	ND	ND	ND	ND	­	ND	ND	ND	ND	ND	ND	ND	ND	ND	ND	ND	ND	ND	ERR3678871	[20] Forde et al. 2020
508	E. rhusiopathiae	ERR3678872	swine9	ND	pig	UK	2011	­	NA	NA	0.0205	0	n/a	0 / 51 (0%)	ND	ND	ND	ND	ND	ND	ND	ND	ND	­	ND	ND	ND	ND	ND	ND	ND	ND	ND	ND	ND	ND	ND	ERR3678872	[20] Forde et al. 2020
509	E. rhusiopathiae	ERR3678873	swine94	ND	pig	UK	2003	­	NA	NA	0.0202	0	n/a	0 / 51 (0%)	ND	ND	ND	ND	ND	ND	ND	ND	ND	­	ND	ND	ND	ND	ND	ND	ND	ND	ND	ND	ND	ND	ND	ERR3678873	[20] Forde et al. 2020
510	E. rhusiopathiae	ERR3678874	swine98	ND	pig	UK	2013	­	NA	NA	0.0208	0	n/a	0 / 51 (0%)	ND	ND	ND	ND	ND	ND	ND	ND	ND	­	ND	ND	ND	ND	ND	ND	ND	ND	ND	ND	ND	ND	ND	ERR3678874	[20] Forde et al. 2020
511	E. rhusiopathiae	ERR3678875	vac	ND	pig	UK	ND	­	NA	NA	0.0215	0	n/a	0 / 51 (0%)	ND	ND	ND	ND	ND	ND	ND	ND	ND	­	ND	ND	ND	ND	ND	ND	ND	ND	ND	ND	ND	ND	ND	ERR3678875	[20] Forde et al. 2020
512	E.rhusiopathiae	ERR12758011	600-16626-4bBM	ND	caribou	Canada	2016	­	NA	NA	0.0204	0	n/a	0 / 51 (0%)	ND	ND	ND	ND	ND	ND	ND	ND	ND	­	ND	ND	ND	ND	ND	ND	ND	ND	ND	ND	ND	ND	ND	ERR12758011	unpublished
513	E.rhusiopathiae	ERR12758012	600-16626-5BM	ND	caribou	Canada	2016	­	NA	NA	0.0204	0	n/a	0 / 51 (0%)	ND	ND	ND	ND	ND	ND	ND	ND	ND	­	ND	ND	ND	ND	ND	ND	ND	ND	ND	ND	ND	ND	ND	ERR12758012	unpublished
514	E.rhusiopathiae	ERR12758013	600-16626-14BM	ND	caribou	Canada	2016	­	NA	NA	0.0204	0	n/a	0 / 51 (0%)	ND	ND	ND	ND	ND	ND	ND	ND	ND	­	ND	ND	ND	ND	ND	ND	ND	ND	ND	ND	ND	ND	ND	ERR12758013	unpublished
515	E.rhusiopathiae	ERR12758014	364-ER25-H	ND	ringed seal	Canada	2015	­	NA	NA	0.0212	0	n/a	0 / 51 (0%)	ND	ND	ND	ND	ND	ND	ND	ND	ND	­	ND	ND	ND	ND	ND	ND	ND	ND	ND	ND	ND	ND	ND	ERR12758014	unpublished
516	E.rhusiopathiae	ERR12758015	459-ER33-BM	ND	muskox	Canada	2017	­	NA	NA	0.0203	0	n/a	0 / 51 (0%)	ND	ND	ND	ND	ND	ND	ND	ND	ND	­	ND	ND	ND	ND	ND	ND	ND	ND	ND	ND	ND	ND	ND	ERR12758015	unpublished
517	E.rhusiopathiae	ERR12758016	459-ER34-BM	ND	Peary caribou	Canada	2017	­	NA	NA	0.0195	0	n/a	0 / 51 (0%)	ND	ND	ND	ND	ND	ND	ND	ND	ND	­	ND	ND	ND	ND	ND	ND	ND	ND	ND	ND	ND	ND	ND	ERR12758016	unpublished
518	E.rhusiopathiae	ERR12758017	459-ER41-BM	ND	arctic fox	Canada	2017	­	NA	NA	0.0203	0	n/a	0 / 51 (0%)	ND	ND	ND	ND	ND	ND	ND	ND	ND	­	ND	ND	ND	ND	ND	ND	ND	ND	ND	ND	ND	ND	ND	ERR12758017	unpublished
519	E.rhusiopathiae	ERR12758018	459-ER31-Lu	ND	muskox	Canada	2017	­	NA	NA	0.0207	0	n/a	0 / 51 (0%)	ND	ND	ND	ND	ND	ND	ND	ND	ND	­	ND	ND	ND	ND	ND	ND	ND	ND	ND	ND	ND	ND	ND	ERR12758018	unpublished
520	E.rhusiopathiae	ERR12758019	459-ER42-SI	ND	muskox	Canada	2017	­	NA	NA	0.0203	0	n/a	0 / 51 (0%)	ND	ND	ND	ND	ND	ND	ND	ND	ND	­	ND	ND	ND	ND	ND	ND	ND	ND	ND	ND	ND	ND	ND	ERR12758019	unpublished
521	E.rhusiopathiae	ERR12758020	459-ER29-In	ND	muskox	Canada	2017	­	NA	NA	0.0203	0	n/a	0 / 51 (0%)	ND	ND	ND	ND	ND	ND	ND	ND	ND	­	ND	ND	ND	ND	ND	ND	ND	ND	ND	ND	ND	ND	ND	ERR12758020	unpublished
522	E.rhusiopathiae	ERR12796629	591-AW1701	ND	muskox	Canada	2021	­	NA	NA	0.0216	0	n/a	0 / 51 (0%)	ND	ND	ND	ND	ND	ND	ND	ND	ND	­	ND	ND	ND	ND	ND	ND	ND	ND	ND	ND	ND	ND	ND	ERR12796629	unpublished
523	E.rhusiopathiae	ERR12796630	593-EU01-S	ND	muskox	Canada	2021	­	NA	NA	0.0203	0	n/a	0 / 51 (0%)	ND	ND	ND	ND	ND	ND	ND	ND	ND	­	ND	ND	ND	ND	ND	ND	ND	ND	ND	ND	ND	ND	ND	ERR12796630	[58] Seru et al. 2024
524	E.rhusiopathiae	ERR12796631	593-EU02-S	ND	muskox	Canada	2021	­	NA	NA	0.0203	0	n/a	0 / 51 (0%)	ND	ND	ND	ND	ND	ND	ND	ND	ND	­	ND	ND	ND	ND	ND	ND	ND	ND	ND	ND	ND	ND	ND	ERR12796631	[58] Seru et al. 2024
525	E.rhusiopathiae	ERR12796632	593-EU03-BM	ND	muskox	Canada	2021	­	NA	NA	0.0203	0	n/a	0 / 51 (0%)	ND	ND	ND	ND	ND	ND	ND	ND	ND	­	ND	ND	ND	ND	ND	ND	ND	ND	ND	ND	ND	ND	ND	ERR12796632	[58] Seru et al. 2024
526	E.rhusiopathiae	ERR12796633	593-EU04-K	ND	muskox	Canada	2021	­	NA	NA	0.0203	0	n/a	0 / 51 (0%)	ND	ND	ND	ND	ND	ND	ND	ND	ND	­	ND	ND	ND	ND	ND	ND	ND	ND	ND	ND	ND	ND	ND	ERR12796633	[58] Seru et al. 2024
527	E.rhusiopathiae	ERR12796634	593-EU05-BM	ND	muskox	Canada	2021	­	NA	NA	0.0203	0	n/a	0 / 51 (0%)	ND	ND	ND	ND	ND	ND	ND	ND	ND	­	ND	ND	ND	ND	ND	ND	ND	ND	ND	ND	ND	ND	ND	ERR12796634	[58] Seru et al. 2024
528	E.rhusiopathiae	ERR12796635	593-EU08-BM	ND	muskox	Canada	2021	­	NA	NA	0.0203	0	n/a	0 / 51 (0%)	ND	ND	ND	ND	ND	ND	ND	ND	ND	­	ND	ND	ND	ND	ND	ND	ND	ND	ND	ND	ND	ND	ND	ERR12796635	[58] Seru et al. 2024
529	E.rhusiopathiae	ERR12796636	593-EU10-BM	ND	muskox	Canada	2021	­	NA	NA	0.0203	0	n/a	0 / 51 (0%)	ND	ND	ND	ND	ND	ND	ND	ND	ND	­	ND	ND	ND	ND	ND	ND	ND	ND	ND	ND	ND	ND	ND	ERR12796636	[58] Seru et al. 2024
530	E.rhusiopathiae	ERR12796637	599-SAH-MX01	ND	muskox	Canada	2021	­	NA	NA	0.0216	0	n/a	0 / 51 (0%)	ND	ND	ND	ND	ND	ND	ND	ND	ND	­	ND	ND	ND	ND	ND	ND	ND	ND	ND	ND	ND	ND	ND	ERR12796637	[58] Seru et al. 2024
531	E.rhusiopathiae	ERR12796638	594-1	ND	muskox	Canada	2021	­	NA	NA	0.0195	0	n/a	0 / 51 (0%)	ND	ND	ND	ND	ND	ND	ND	ND	ND	­	ND	ND	ND	ND	ND	ND	ND	ND	ND	ND	ND	ND	ND	ERR12796638	[58] Seru et al. 2024
No.	Species	GenBank ACC.No/ Run	Strain	Serovar	Host	Country	Collection date	Region homologous to the MD-Er670 prophage	Resistnce genes located within prophage region	Prophage size	Coverage	Identity	Length discrepancy	Expected genes in locus	ST (MLST)	bleO	aadD	ant(9)-Ia [aad9]	spc	str	spw	ant(6)-Ia	aph(3')-III	lnu(B)	lsa€	erm(47)	erm(B)	erm(G)	erm(T)	erm(A)	mef(A)	msr(D)	mph(B)	lnu(D)-like	tet(T)	tet(M)	transposon Tn916	GenBank ACC.No/ Run	Reference	Notes
532	E. rhusiopathiae	GCA_047758335.1	1023	2	goose	Poland	2021	­	NA	NA	ND	ND	ND	ND	4	­	­	­	­	­	V	V	­	V	V	V	­	­	­	­	­	­	­	­	­	V	V	GCA_047758335.1	[10] Dec et al. 2024
533	E. rhusiopathiae	GCA_047658105.1	1012	2	goose	Poland	2020	­	NA	NA	ND	ND	ND	ND	242	­	­	­	­	­	­	­	­	­	­	­	­	­	­	­	­	­	­	­	­	V	V	GCA_047658105.1	[10] Dec et al. 2024
534	E. rhusiopathiae	ERR12736634	267	5	goose	Poland	2021	­	NA	NA	ND	ND	ND	ND	243	­	­	­	­	­	­	­	­	­	­	­	V	­	­	­	­	­	­	­	­	V	V	ERR12736634	[10] Dec et al. 2024
535	E. rhusiopathiae	GCA_050597435.1	584	5	goose	Poland	2020	­	NA	NA	ND	ND	ND	ND	32	­	­	­	­	­	­	­	­	­	­	­	­	­	­	­	­	­	­	­	­	­	­	GCA_050597435.1	[10] Dec et al. 2024
536	E. rhusiopathiae	CP184721.1	147	5	goose	Poland	2020	­	NA	NA	ND	ND	ND	ND	243	­	­	­	­	­	V	V	­	­	­	­	­	­	­	­	­	­	­	­	­	V	V	CP184721.1	This study
537	E. rhusiopathiae	GCA_001602155.1	GXBY-1	1a	pig	China	2012	­	NA	NA	ND	ND	ND	ND	48	­	­	­	­	­	V	V (2x)	V	V	V	­	­	­	­	­	­	­	­	­	­	V	V	GCA_001602155.1	[59] Tang et al. 2016
538	E. rhusiopathiae	GCA_003226675.1	ML101	1a	Sus scrofa	China	2010	­	NA	NA	ND	ND	ND	ND	48	­	­	­	­	­	V	V (2x)	V	V	V	­	­	­	­	­	­	­	­	­	­	V	V	GCA_003226675.1	unpublished
539	E. rhusiopathiae	GCA_007725185.1	ZJ	1a	pig	China	2016	V	mef(A), msr(D), lnu(D)-like, tetM	90 Kb	ND	ND	ND	ND	48	­	­	­	­	­	V	V (2x)	V	V	V	­	­	­	­	­	V	V		V		V	V	GCA_007725185.1	[9] Gu et al. 2020
540	E. rhusiopathiae	CP080398.1	B18	1a	pig	China	2018	­	NA	NA	ND	ND	ND	ND	48	­	­	­	­	­	V	V (2x)	V	V	V	­	­	­	­	­	­	­	­	­	­	V	V	CP080398.1	[60] Wu et al. 2021
541	E. rhusiopathiae	GCF_033115845.1	B2	1a	pig	China	2015	­	NA	NA	ND	ND	ND	ND	48	­	­	­	­	­	V	V (2x)	V	V	V	­	­	­	­	­	­	­	­	­	­	V	V	GCF_033115845.1	[60] Wu et al. 2021
542	E. rhusiopathiae	GCF_033115835.1	SE25	1a	pig	China	2016	­	NA	NA	ND	ND	ND	ND	48	­	­	­	­	­	V	V (2x)	V	V	V	­	­	­	­	­	­	­	­	­	­	V	V	GCF_033115835.1	[60] Wu et al. 2021
543	E. rhusiopathiae	GCF_033115855.1	B52	1a	pig	China	2018	­	NA	NA	ND	ND	ND	ND	48	­	­	­	­	­	V	V (2x)	V	V	V	­	­	­	­	­	­	­	­	­	­	V	V	GCF_033115855.1	[60] Wu et al. 2021
544	E. rhusiopathiae	GCA_900637845.1	NCTC8163	2	pig	UK	1950	­	NA	NA	ND	ND	ND	ND	9	­	­	­	­	­	­	­	­	­	­	­	­	­	­	­	­	­	­	­	­	­	­	GCA_900637845.1	unpublished
545	E. rhusiopathiae	GCA_000270085.1	Fujisawa	1a	pig	Japan	ND	­	NA	NA	ND	ND	ND	ND	48	­	­	­	­	­	­	­	­	­	­	­	­	­	­	­	­	­	­	­	­	­	­	GCA_000270085.1	[61] Ogawa et al. 2011
546	E. rhusiopathiae	GCA_000404205.1 CP005079.1	SY1027	1a	pig	China	ND	­	NA	NA	ND	ND	ND	ND	~48	­	­	­	­	­	­	­	­	­	­	­	­	­	­	­	­	­	­	­	­	­	­	GCA_000404205.1 CP005079.1	[11] Kwok et al. 2014
547	E. rhusiopathiae	GCA_001723625.1	WH13013	1a	pig	China	2013	­	NA	NA	ND	ND	ND	ND	48	­	­	­	­	­	­	­	­	­	­	­	­	­	­	­	­	­	­	­	­	­	­	GCA_001723625.1	[62] Yang et al. 2020
548	E. rhusiopathiae	GCA_003722215.1	KC-Sb-R1	2/15	dolphin	South Korea	2018	­	NA	NA	ND	ND	ND	ND	117	­	­	­	­	­	­	­	­	­	­	­	­	­	­	­	­	­	­	­	­	­	­	GCA_003722215.1	[63] Lee et al. 2022
549	E. rhusiopathiae	GCA_003725505.1	VR-2	1a/2	pigs	Russia	2016/1931	­	NA	NA	ND	ND	ND	ND	119	­	­	­	­	­	­	­	­	­	­	­	­	­	­	­	­	­	­	­	­	­	­	GCA_003725505.1	[64] Kovalchuk and Babii 2020
550	E. rhusiopathiae	GCA_006384935.1	G4T10	1a	pig	China	2013	­	NA	NA	ND	ND	ND	ND	48	­	­	­	­	­	­	­	­	­	­	­	­	­	­	­	­	­	­	­	­	­	­	GCA_006384935.1	Kang et al., unpublished
551	E. rhusiopathiae	GCA_006384955.1	SE38	1a	pig	China	2013	­	NA	NA	ND	ND	ND	ND	48	­	­	­	­	­	­	­	­	­	­	­	­	­	­	­	­	­	­	­	­	­	­	GCA_006384955.1	Kang et al., unpublished
552	E. rhusiopathiae	GCA_900448055.1	NCTC7999	2	ND	France	2017	­	NA	NA	ND	ND	ND	ND	118	­	­	­	­	­	­	­	­	­	­	­	­	­	­	­	­	­	­	­	­	­	­	GCA_900448055.1	Doyle, unpublished
553	E. rhusiopathiae	GCA_022132215.1	10DISL	1a/2	Tursiops truncatus- dolphin brain	USA	2011	­	NA	NA	ND	ND	ND	ND	117	­	­	­	­	­	­	­	­	­	­	­	­	­	­	­	­	­	­	­	­	­	­	GCA_022132215.1	[65] Nesbitt et al. 2022
554	E. rhusiopathiae	GCA_022132165.1	19DISL	2	dolphin spleen	USA	2020	­	NA	NA	ND	ND	ND	ND	244	­	­	­	­	­	­	­	­	­	­	­	­	­	­	­	­	­	­	­	­	­	­	GCA_022132165.1	[65] Nesbitt et al. 2022
555	E. rhusiopathiae	GCA_023650665.1	319078	1b	human	Germany	2020	­	NA	NA	ND	ND	ND	ND	-	­	­	­	­	­	­	­	­	­	­	­	­	­	­	­	­	­	­	­	­	­	­	GCA_023650665.1	[66] Zautner et al. 2022
556	E. rhusiopathiae	GCA_036620455.1	PV7573	9	human	Italy	2022	­	NA	NA	ND	ND	ND	ND	245	­	­	­	­	­	­	­	­	­	­	­	­	­	­	­	­	­	­	­	­	­	­	GCA_036620455.1	[67] Mileto et al.. 2024
557	E. rhusiopathiae subsp. ohloneorum	GCA_035066585.1 CP125808.1	UCD-4724-06	1b(83%)	sea otters	USA	2006	­	NA	NA	ND	ND	ND	ND	ND	­	­	­	­	­	­	­	­	­	­	­	­	­	­	­	­	­	­	­	­	­	­	GCA_035066585.1 CP125808.1	[68] Chang et al. 2024
558	E. rhusiopathiae	GCA_033115815.1	SE-RD	1a	ND	China	2012	­	NA	NA	ND	ND	ND	ND	ND	­	­	­	­	­	­	­	­	­	­	­	­	­	­	­	­	­	­	­	­	­	­	GCA_033115815.1	[60] Wu et al. 2021
No.	Species	GenBank ACC.No/ Run	Strain	Serovar	Host	Country	Collection date	Region homologous to the MD-Er670 prophage	Resistnce genes located within prophage region	Prophage size	Coverage	Identity	Length discrepancy	Expected genes in locus	ST (MLST)	bleO	aadD	ant(9)-Ia [aad9]	spc	str	spw	ant(6)-Ia	aph(3')-III	lnu(B)	lsa€	erm(47)	erm(B)	erm(G)	erm(T)	erm(A)	mef(A)	msr(D)	mph(B)	lnu(D)-like	tet(T)	tet(M)	transposon Tn916	GenBank ACC.No/ Run	Reference	Notes
559	E. rhusiopathiae	SRR11123312	IV.12/8	11	pig	missing	1964	­	NA	NA	0.0212	0	n/a	0 / 51 (0%)	ND	ND	ND	ND	ND	ND	ND	ND	ND	­	ND	ND	ND	ND	ND	ND	ND	ND	ND	ND	ND	ND	ND	SRR11123312	[69] Shiraiwa et al. 2017
560	E. rhusiopathiae	SRR11123313	Kaparek	9	fish	missing	1962	­	NA	NA	0.0209	0	n/a	0 / 51 (0%)	ND	ND	ND	ND	ND	ND	ND	ND	ND	­	ND	ND	ND	ND	ND	ND	ND	ND	ND	ND	ND	ND	ND	SRR11123313	[69] Shiraiwa et al. 2017
561	E. rhusiopathiae	SRR11123314	Goda	8	godwit	missing	1970	­	NA	NA	0.0199	0	n/a	0 / 51 (0%)	ND	ND	ND	ND	ND	ND	ND	ND	ND	­	ND	ND	ND	ND	ND	ND	ND	ND	ND	ND	ND	ND	ND	SRR11123314	[69] Shiraiwa et al. 2017
562	E. rhusiopathiae	SRR11123315	Doggerscharbe	4	fish	missing	1958	­	NA	NA	0.0243	0.8053	-1 bp	0 / 51 (0%)	ND	ND	ND	ND	ND	ND	ND	ND	ND	­	ND	ND	ND	ND	ND	ND	ND	ND	ND	ND	ND	ND	ND	SRR11123315	[69] Shiraiwa et al. 2017
563	E. rhusiopathiae	SRR11123316	NF4E1	2	pig	missing	1958	­	NA	NA	0.0207	0	n/a	0 / 51 (0%)	ND	ND	ND	ND	ND	ND	ND	ND	ND	­	ND	ND	ND	ND	ND	ND	ND	ND	ND	ND	ND	ND	ND	SRR11123316	[69] Shiraiwa et al. 2017
564	E. rhusiopathiae	SRR11123317	R32E11	2	ND	missing	ND	­	NA	NA	0.0215	0	n/a	0 / 51 (0%)	ND	ND	ND	ND	ND	ND	ND	ND	ND	­	ND	ND	ND	ND	ND	ND	ND	ND	ND	ND	ND	ND	ND	SRR11123317	[69] Shiraiwa et al. 2017
565	E. rhusiopathiae	SRR11123318	ME-7	1a	ND	missing	ND	­	NA	NA	0.0186	0	n/a	0 / 51 (0%)	ND	ND	ND	ND	ND	ND	ND	ND	ND	­	ND	ND	ND	ND	ND	ND	ND	ND	ND	ND	ND	ND	ND	SRR11123318	[69] Shiraiwa et al. 2017
566	E. rhusiopathiae	SRR11123319	MF-EP02	ND	ND	missing	ND	­	NA	NA	0.0397	0.6453	n/a	0 / 51 (0%)	ND	ND	ND	ND	ND	ND	ND	ND	ND	­	ND	ND	ND	ND	ND	ND	ND	ND	ND	ND	ND	ND	ND	SRR11123319	[69] Shiraiwa et al. 2017
567	E. rhusiopathiae	SRR11123328	Tuzok	6	bustard	missing	1970	­	NA	NA	0.0227	0	n/a	0 / 51 (0%)	208	­	­	­	­	­	­	­	­	­	­	­	­	­	­	­	­	­	­	­	­	­	­	SRR11123328	[69] Shiraiwa et al. 2017
568	E. rhusiopathiae	SRR11123332	CJPT-97	23	pig	missing	ND	­	NA	NA	0.0195	0	n/a	0 / 51 (0%)	ND	ND	ND	ND	ND	ND	ND	ND	ND	­	ND	ND	ND	ND	ND	ND	ND	ND	ND	ND	ND	ND	ND	SRR11123332	[69] Shiraiwa et al. 2017
569	E. rhusiopathiae	SRR11123333	Bano 36	21	ND	Argentina	ND	­	NA	NA	0.0227	0	n/a	0 / 51 (0%)	ND	ND	ND	ND	ND	ND	ND	ND	ND	­	ND	ND	ND	ND	ND	ND	ND	ND	ND	ND	ND	ND	ND	SRR11123333	[69] Shiraiwa et al. 2017
570	E. rhusiopathiae	SRR11123334	2017	19	pig	USA	1972	­	NA	NA	0.0339	0.694	-1935 bp	0 / 51 (0%)	ND	ND	ND	ND	ND	ND	ND	ND	ND	­	ND	ND	ND	ND	ND	ND	ND	ND	ND	ND	ND	ND	ND	SRR11123334	[69] Shiraiwa et al. 2017
571	E. rhusiopathiae	SRR11123335	545	17	pig	USA	1971	­	NA	NA	0.0209	0	n/a	0 / 51 (0%)	ND	ND	ND	ND	ND	ND	ND	ND	ND	­	ND	ND	ND	ND	ND	ND	ND	ND	ND	ND	ND	ND	ND	SRR11123335	[69] Shiraiwa et al. 2017
572	E. rhusiopathiae	SRR11123336	Tanzania	16	parrot	Hungary	1973	­	NA	NA	0.0203	0	n/a	0 / 51 (0%)	195	­	­	­	­	­	­	­	­	­	­	­	­	­	­	­	­	­	­	­	­	­	­	SRR11123336	[69] Shiraiwa et al. 2017
573	E. rhusiopathiae	SRR11123337	Pecs 3597	15	pig	Hungary	1971	­	NA	NA	0.0199	0	n/a	0 / 51 (0%)	ND	ND	ND	ND	ND	ND	ND	ND	ND	­	ND	ND	ND	ND	ND	ND	ND	ND	ND	ND	ND	ND	ND	SRR11123337	[69] Shiraiwa et al. 2017
574	E. rhusiopathiae	SRR11123338	Pecs 9	12	pig	missing	1970	­	NA	NA	0.0185	0	n/a	0 / 51 (0%)	ND	ND	ND	ND	ND	ND	ND	ND	ND	­	ND	ND	ND	ND	ND	ND	ND	ND	ND	ND	ND	ND	ND	SRR11123338	[69] Shiraiwa et al. 2017
575	E. rhusiopathiae	SRR11123339	Pecs 67	5	pig	missing	1970	­	NA	NA	0.0223	0	n/a	0 / 51 (0%)	ND	ND	ND	ND	ND	ND	ND	ND	ND	­	ND	ND	ND	ND	ND	ND	ND	ND	ND	ND	ND	ND	ND	SRR11123339	[69] Shiraiwa et al. 2017
576	E. rhusiopathiae	SRR11123340	422/1E	1b	pig	missing	1958	­	NA	NA	0.0193	0	n/a	0 / 51 (0%)	ND	ND	ND	ND	ND	ND	ND	ND	ND	­	ND	ND	ND	ND	ND	ND	ND	ND	ND	ND	ND	ND	ND	SRR11123340	[69] Shiraiwa et al. 2017
577	E. rhusiopathiae	ERR12716586	AK.A1627895	ND	humpback whale	USA	2015	­	NA	NA	0.0219	0	n/a	0 / 51 (0%)	ND	ND	ND	ND	ND	ND	ND	ND	ND	­	ND	ND	ND	ND	ND	ND	ND	ND	ND	ND	ND	ND	ND	ERR12716586	[70] Rouse et al. 2025
578	E. rhusiopathiae	ERR12716587	AK.2019387	ND	beluga whale	USA	2019	­	NA	NA	0.0192	0	n/a	0 / 51 (0%)	ND	ND	ND	ND	ND	ND	ND	ND	ND	­	ND	ND	ND	ND	ND	ND	ND	ND	ND	ND	ND	ND	ND	ERR12716587	[70] Rouse et al. 2025
579	E. rhusiopathiae	ERR12716588	AK.2021265	ND	beluga whale	USA	2021	­	NA	NA	0.0217	0	n/a	0 / 51 (0%)	ND	ND	ND	ND	ND	ND	ND	ND	ND	­	ND	ND	ND	ND	ND	ND	ND	ND	ND	ND	ND	ND	ND	ERR12716588	[70] Rouse et al. 2025
580	E. rhusiopathiae	ERR12716589	AK.2019384	ND	beluga whale	USA	2019	­	NA	NA	0.0191	0	n/a	0 / 51 (0%)	ND	ND	ND	ND	ND	ND	ND	ND	ND	­	ND	ND	ND	ND	ND	ND	ND	ND	ND	ND	ND	ND	ND	ERR12716589	[70] Rouse et al. 2025
581	E. rhusiopathiae	ERR12716590	AK.2020230	ND	beluga whale	USA	2020	­	NA	NA	0.0199	0	n/a	0 / 51 (0%)	ND	ND	ND	ND	ND	ND	ND	ND	ND	­	ND	ND	ND	ND	ND	ND	ND	ND	ND	ND	ND	ND	ND	ERR12716590	[70] Rouse et al. 2025
582	E. rhusiopathiae	ERR12716591	AK.2019396	ND	beluga whale	USA	2019	­	NA	NA	0.02	0	n/a	0 / 51 (0%)	ND	ND	ND	ND	ND	ND	ND	ND	ND	­	ND	ND	ND	ND	ND	ND	ND	ND	ND	ND	ND	ND	ND	ERR12716591	[70] Rouse et al. 2025
583	E. rhusiopathiae	ERR12716592	AK.EL1512FW15066	ND	sea otter	USA	2015	­	NA	NA	0.02	0	n/a	0 / 51 (0%)	ND	ND	ND	ND	ND	ND	ND	ND	ND	­	ND	ND	ND	ND	ND	ND	ND	ND	ND	ND	ND	ND	ND	ERR12716592	[70] Rouse et al. 2025
584	E. rhusiopathiae	ERR12716593	AK.2021136	ND	beluga whale	USA	2021	­	NA	NA	0.021	0	n/a	0 / 51 (0%)	ND	ND	ND	ND	ND	ND	ND	ND	ND	­	ND	ND	ND	ND	ND	ND	ND	ND	ND	ND	ND	ND	ND	ERR12716593	[70] Rouse et al. 2025
585	E. rhusiopathiae	DRR015947	DRS014055	ND	ND	ND	ND	­	NA	NA	0.0217	0	n/a	0 / 51 (0%)	ND	ND	ND	ND	ND	ND	ND	ND	ND	­	ND	ND	ND	ND	ND	ND	ND	ND	ND	ND	ND	ND	ND	DRR015947	unpublished
586	E. rhusiopathiae	DRR035501	Koganei 65-0.15	ND	ND, attenuated	Japan	ND	­	NA	NA	0.0186	0	n/a	0 / 51 (0%)	ND	ND	ND	ND	ND	ND	ND	ND	ND	­	ND	ND	ND	ND	ND	ND	ND	ND	ND	ND	ND	ND	ND	DRR035501	[18] Ogawa et a. 2017
No.	Species	GenBank ACC.No/ Run	Strain	Serovar	Host	Country	Collection date	Region homologous to the MD-Er670 prophage	Resistnce genes located within prophage region	Prophage size	Coverage	Identity	Length discrepancy	Expected genes in locus	ST (MLST)	bleO	aadD	ant(9)-Ia [aad9]	spc	str	spw	ant(6)-Ia	aph(3')-III	lnu(B)	lsa€	erm(47)	erm(B)	erm(G)	erm(T)	erm(A)	mef(A)	msr(D)	mph(B)	lnu(D)-like	tet(T)	tet(M)	transposon Tn916	GenBank ACC.No/ Run	Reference	Notes
1	E.larvae	GCA_001545095.1	LV19	ND	beetle	South Korea	2014	V	none	~59 Kb	0.75	94.4%	ND	ND	NA	­	­	­	­	­	­	­	­	­	­	­	­	­	­	­	­	­	­	­	­	­	­		[21] Lim et al. 2016
2	E. tonsillarum	SRR3947689	DSM 14972	ND	ND	ND	ND	­	NA	NA	0.1042	0.8863	-33935 bp	1 / 51 (2.0%)		­	­	­	­	­	­	­	­	­	­	­	­	­	­	­	­	­	­	­	V	­	­	SRR3947689	unpublished	Homology to the 3 sequentially arranged genes of prophage MD-Er670, ie. genes coding dor RNA polymerase sigma factor, phage antirepressor KiIAC domain-containing protein and DUF4406 domain-containin protein (highest homology)
3	E. tonsillarum	DRR015948	DRS014056	ND	ND	ND	ND	­	NA	NA	0.1046	0.8863	-33935 bp	1 / 51 (2.0%)	NA	­	­	­	­	­	­	­	­	­	­	­	­	­	­	­	­	­	­	­	V	­	­	DRR015948	unpublished	Homology to the 3 sequentially arranged genes of prophage MD-Er670, ie. genes coding dor RNA polymerase sigma factor, phage antirepressor KiIAC domain-containing protein and DUF4406 domain-containin protein (highest homology)
4	E. tonsillarum	SRR11123322	L136	26	ND	missing	ND	­	NA	NA	0.0235	0	n/a	0 / 51 (0%)	ND	ND	ND	ND	ND	ND	ND	ND	ND	­	ND	ND	ND	ND	ND	ND	ND	ND	ND	ND	ND	ND	ND	SRR11123322	[69] Shiraiwa et al. 2017
5	E. tonsillarum	SRR11123323	KS20A	25	ND	Denmark	ND	­	NA	NA	0.023	0	n/a	0 / 51 (0%)	ND	ND	ND	ND	ND	ND	ND	ND	ND	­	ND	ND	ND	ND	ND	ND	ND	ND	ND	ND	ND	ND	ND	SRR11123323	[69] Shiraiwa et al. 2017
6	E. tonsillarum	SRR11123324	CJSF 14-2	24	marine fish	China	ND	­	NA	NA	0.0239	0	n/a	0 / 51 (0%)	ND	ND	ND	ND	ND	ND	ND	ND	ND	­	ND	ND	ND	ND	ND	ND	ND	ND	ND	ND	ND	ND	ND	SRR11123324	[69] Shiraiwa et al. 2017
7	E. tonsillarum	SRR11123325	Bano 107	22	ND	Argentina	ND	­	NA	NA	0.1258	0.9102	-35097 bp	1 / 51 (2.0%)	ND	­	­	­	­	­	­	­	­	­	­	­	­	­	­	­	­	­	­	­	­	­	­	SRR11123325	[69] Shiraiwa et al. 2017	Homology to the 4 sequentially arranged genes of prophage MD-Er670, ie. genes coding dor RNA polymerase sigma factor, phage antirepressor KiIAC domain-containing protein (highest homology), DUF4406 domain-containin protein, and VapE domain-containing protein
8	E. tonsillarum	SRR11123326	2553	20	pig	missing	1975	­	NA	NA	0.0231	0	n/a	0 / 51 (0%)	ND	ND	ND	ND	ND	ND	ND	ND	ND	­	ND	ND	ND	ND	ND	ND	ND	ND	ND	ND	ND	ND	ND	SRR11123326	[69] Shiraiwa et al. 2017
9	E. tonsillarum	SRR11123327	Iszap-4	14	ND	Hungary	1970	­	NA	NA	0.0244	0	n/a	0 / 51 (0%)	ND	ND	ND	ND	ND	ND	ND	ND	ND	­	ND	ND	ND	ND	ND	ND	ND	ND	ND	ND	ND	ND	ND	SRR11123327	[69] Shiraiwa et al. 2017
10	E. tonsillarum	SRR11123329	Lengyel-P	10	squirrel	Poland	ND	­	NA	NA	0.0242	0	n/a	0 / 51 (0%)	ND	ND	ND	ND	ND	ND	ND	ND	ND	­	ND	ND	ND	ND	ND	ND	ND	ND	ND	ND	ND	ND	ND	SRR11123329	[69] Shiraiwa et al. 2017
11	E. tonsillarum	SRR11123330	P-43	7	fish	missing	1960	­	NA	NA	0.0286	0.6513	0 bp	0 / 51 (0%)	ND	ND	ND	ND	ND	ND	ND	ND	ND	­	ND	ND	ND	ND	ND	ND	ND	ND	ND	ND	ND	ND	ND	SRR11123330	[69] Shiraiwa et al. 2017
12	E. tonsillarum	SRR11123331	Wittling	3	fish	Germany	ND	­	NA	NA	0.0227	0	n/a	0 / 51 (0%)	ND	ND	ND	ND	ND	ND	ND	ND	ND	­	ND	ND	ND	ND	ND	ND	ND	ND	ND	ND	ND	ND	ND	SRR11123331	[69] Shiraiwa et al. 2017
13	E. amsterdamensis	ERR9488105	ND	ND	albatross chick	Amsterdam Island	2019	­	NA	NA	0.0218	0	n/a	0 / 51 (0%)	ND	ND	ND	ND	ND	ND	ND	ND	ND	­	ND	ND	ND	ND	ND	ND	ND	ND	ND	ND	ND	ND	ND	ERR9488105	[71] Zhong et al. 2024
14	E. amsterdamensis	ERR9488106	A18Y016b	ND	albatross chick	Amsterdam Island	2019	­	NA	NA	0.0218	0	n/a	0 / 51 (0%)	ND	ND	ND	ND	ND	ND	ND	ND	ND	­	ND	ND	ND	ND	ND	ND	ND	ND	ND	ND	ND	ND	ND	ERR9488106	[71] Zhong et al. 2024
15	E. amsterdamensis	ERR9488107	A18Y016c	ND	albatross chick	Amsterdam Island	2019	­	NA	NA	0.0218	0	n/a	0 / 51 (0%)	ND	ND	ND	ND	ND	ND	ND	ND	ND	­	ND	ND	ND	ND	ND	ND	ND	ND	ND	ND	ND	ND	ND	ERR9488107	[71] Zhong et al. 2024
16	E. amsterdamensis	ERR9488108	A18Y016d	ND	albatross chick	Amsterdam Island	2019	­	NA	NA	0.0218	0	n/a	0 / 51 (0%)	ND	ND	ND	ND	ND	ND	ND	ND	ND	­	ND	ND	ND	ND	ND	ND	ND	ND	ND	ND	ND	ND	ND	ERR9488108	[71] Zhong et al. 2024
17	E. amsterdamensis	ERR9488109	A18Y019a	ND	albatross chick	Amsterdam Island	2019	­	NA	NA	0.0218	0	n/a	0 / 51 (0%)	ND	ND	ND	ND	ND	ND	ND	ND	ND	­	ND	ND	ND	ND	ND	ND	ND	ND	ND	ND	ND	ND	ND	ERR9488109	[71] Zhong et al. 2024
18	E. amsterdamensis	ERR9488110	A18Y019b	ND	albatross chick	Amsterdam Island	2019	­	NA	NA	0.0218	0	n/a	0 / 51 (0%)	ND	ND	ND	ND	ND	ND	ND	ND	ND	­	ND	ND	ND	ND	ND	ND	ND	ND	ND	ND	ND	ND	ND	ERR9488110	[71] Zhong et al. 2024
19	E. amsterdamensis	ERR9488111	A18Y019c	ND	albatross chick	Amsterdam Island	2019	­	NA	NA	0.0218	0	n/a	0 / 51 (0%)	ND	ND	ND	ND	ND	ND	ND	ND	ND	­	ND	ND	ND	ND	ND	ND	ND	ND	ND	ND	ND	ND	ND	ERR9488111	[71] Zhong et al. 2024
20	E. amsterdamensis	ERR9488112	A18Y019d	ND	albatross chick	Amsterdam Island	2019	­	NA	NA	0.0218	0	n/a	0 / 51 (0%)	ND	ND	ND	ND	ND	ND	ND	ND	ND	­	ND	ND	ND	ND	ND	ND	ND	ND	ND	ND	ND	ND	ND	ERR9488112	[71] Zhong et al. 2024
21	E. amsterdamensis	ERR9488113	A18Y019e	ND	albatross chick	Amsterdam Island	2019	­	NA	NA	0.0218	0	n/a	0 / 51 (0%)	ND	ND	ND	ND	ND	ND	ND	ND	ND	­	ND	ND	ND	ND	ND	ND	ND	ND	ND	ND	ND	ND	ND	ERR9488113	[71] Zhong et al. 2024
22	E. amsterdamensis	ERR9488114	A18Y019f	ND	albatross chick	Amsterdam Island	2019	­	NA	NA	0.0218	0	n/a	0 / 51 (0%)	ND	ND	ND	ND	ND	ND	ND	ND	ND	­	ND	ND	ND	ND	ND	ND	ND	ND	ND	ND	ND	ND	ND	ERR9488114	[71] Zhong et al. 2024
23	E. amsterdamensis	ERR9488115	A18Y020a	ND	albatross chick	Amsterdam Island	2019	­	NA	NA	0.0218	0	n/a	0 / 51 (0%)	ND	ND	ND	ND	ND	ND	ND	ND	ND	­	ND	ND	ND	ND	ND	ND	ND	ND	ND	ND	ND	ND	ND	ERR9488115	[71] Zhong et al. 2024
24	E. amsterdamensis	ERR9488116	A18Y020b	ND	albatross chick	Amsterdam Island	2019	­	NA	NA	0.0218	0	n/a	0 / 51 (0%)	ND	ND	ND	ND	ND	ND	ND	ND	ND	­	ND	ND	ND	ND	ND	ND	ND	ND	ND	ND	ND	ND	ND	ERR9488116	[71] Zhong et al. 2024
25	E. amsterdamensis	ERR9488117	A18Y020c	ND	albatross chick	Amsterdam Island	2019	­	NA	NA	0.0218	0	n/a	0 / 51 (0%)	ND	ND	ND	ND	ND	ND	ND	ND	ND	­	ND	ND	ND	ND	ND	ND	ND	ND	ND	ND	ND	ND	ND	ERR9488117	[71] Zhong et al. 2024
26	E. amsterdamensis	ERR9488118	ND	ND	albatross chick	Amsterdam Island	2019	­	NA	NA	0.0218	0	n/a	0 / 51 (0%)	ND	ND	ND	ND	ND	ND	ND	ND	ND	­	ND	ND	ND	ND	ND	ND	ND	ND	ND	ND	ND	ND	ND	ERR9488118	[71] Zhong et al. 2024
27	E. amsterdamensis	ERR9488119	A18Y020e	ND	albatross chick	Amsterdam Island	2019	­	NA	NA	0.0218	0	n/a	0 / 51 (0%)	ND	ND	ND	ND	ND	ND	ND	ND	ND	­	ND	ND	ND	ND	ND	ND	ND	ND	ND	ND	ND	ND	ND	ERR9488119	[71] Zhong et al. 2024
28	E. amsterdamensis	ERR9488120	A18Y020f	ND	albatross chick	Amsterdam Island	2019	­	NA	NA	0.0218	0	n/a	0 / 51 (0%)	ND	ND	ND	ND	ND	ND	ND	ND	ND	­	ND	ND	ND	ND	ND	ND	ND	ND	ND	ND	ND	ND	ND	ERR9488120	[71] Zhong et al. 2024
29	E.piscisicarius	SRR11123320	715	18	pig	USA	1971	­	NA	NA	0.0163	0	n/a	0 / 51 (0%)	ND	ND	ND	ND	ND	ND	ND	ND	ND	­	ND	ND	ND	ND	ND	ND	ND	ND	ND	ND	ND	ND	ND	SRR11123320	[69] Shiraiwa et al. 2017
30	Erysipelothrix sp. strain 1	SRR11123321	Pecs 56	13	pig	Hungary	1970	­	NA	NA	0.0444	0.662	n/a	0 / 51 (0%)	ND	ND	ND	ND	ND	ND	ND	ND	ND	­	ND	ND	ND	ND	ND	ND	ND	ND	ND	ND	ND	ND	ND	SRR11123321	[69] Shiraiwa et al. 2017
